# Supplementary material for: Modeling preeclampsia using human induced pluripotent stem cells
Source: Sci Rep. 2021 Mar 15;11:5877. doi: 10.1038/s41598-021-85230-5 (PMC7961010; doi:10.1038/s41598-021-85230-5)
Supplement: Supplementary file 2 — Supplementary Information 2. [file 41598_2021_85230_MOESM2_ESM.xlsx]

## Sheet: s_table_4
Supplementry Table 4. List of significantly differentially expressed genes in Figure 4A (Adjusted p-value < 0.05).
d0 control vs PE				d4 control vs PE				d+4 2% control vs PE				d+4 21% control vs PE
Ensemble gene id $ gene symbol	log2FoldChange	Adjusted p-value		Ensemble gene id $ gene symbol	log2FoldChange	Adjusted p-value		Ensemble gene id $ gene symbol	log2FoldChange	Adjusted p-value		Ensemble gene id $ gene symbol	log2FoldChange	Adjusted p-value
ENSG00000170255$MRGPRX1	15.3717	6.86e-17		ENSG00000231924$PSG1	40.6724	1.49e-42		ENSG00000214548$MEG3	27.1022	4.97e-38		ENSG00000137968$SLC44A5	2.43504	2.26e-11
ENSG00000204941$PSG5	15.3451	1.11e-13		ENSG00000170848$PSG6	38.0655	2.95e-28		ENSG00000137968$SLC44A5	2.36896	1.69e-11		ENSG00000164616$FBXL21P	-4.83939	2.75e-09
ENSG00000231535$LINC00278	18.2929	1.11e-13		ENSG00000248544$	-2.92155	4.13e-06		ENSG00000235833$	6.39681	3.47e-11		ENSG00000178568$ERBB4	-4.16387	1.36e-08
ENSG00000253507$	5.02272	1.18e-11		ENSG00000185201$IFITM2	-3.51081	6.49e-06		ENSG00000174004$NRROS	5.81294	8.81e-06		ENSG00000196358$NTNG2	-4.16777	1.36e-08
ENSG00000137486$ARRB1	2.18938	9.49e-10		ENSG00000124467$PSG8	19.4571	1.19e-05		ENSG00000163053$SLC16A14	-2.86315	6.11e-05		ENSG00000117152$RGS4	-5.7565	4.27e-08
ENSG00000279117$	2.25031	4.46e-08		ENSG00000167311$ART5	-3.5526	1.19e-05		ENSG00000104714$ERICH1	0.662158	7.15e-05		ENSG00000047457$CP	-5.16992	1.46e-07
ENSG00000184363$PKP3	1.41995	1.25e-07		ENSG00000137968$SLC44A5	1.91355	1.46e-05		ENSG00000202048$SNORD114-20	22.1052	0.000186827		ENSG00000083067$TRPM3	-4.2526	8.29e-07
ENSG00000267809$NDUFV2P1	-1.11634	1.6e-07		ENSG00000184860$SDR42E1	-4.07324	2.71e-05		ENSG00000234273$	2.85031	0.000186827		ENSG00000282933$RHOXF1P3	-3.73336	1.12e-06
ENSG00000226102$SEPTIN7P3	6.34854	6.43e-06		ENSG00000253507$	4.30026	2.71e-05		ENSG00000256293$	-2.89783	0.000186827		ENSG00000276644$DACH1	-5.08108	1.22e-06
ENSG00000221826$PSG3	15.5658	6.5e-06		ENSG00000256293$	-2.43816	4.75e-05		ENSG00000267809$NDUFV2P1	-1.21323	0.000186827		ENSG00000168619$ADAM18	-4.60889	1.26e-06
ENSG00000235833$	4.82916	1.74e-05		ENSG00000226102$SEPTIN7P3	5.38175	4.82e-05		ENSG00000168772$CXXC4	-2.32327	0.000258617		ENSG00000136110$CNMD	-4.78125	1.28e-06
ENSG00000136143$SUCLA2	0.663915	0.000811105		ENSG00000235833$	4.71626	4.82e-05		ENSG00000020633$RUNX3	5.87323	0.00041572		ENSG00000186471$AKAP14	-4.49747	4.21e-06
ENSG00000214548$MEG3	9.26141	0.00202178		ENSG00000129204$USP6	5.61958	0.000660296		ENSG00000095303$PTGS1	4.15928	0.00063713		ENSG00000164879$CA3	-3.47412	4.42e-06
ENSG00000104450$SPAG1	1.51575	0.00224521		ENSG00000223865$HLA-DPB1	-0.86451	0.000859289		ENSG00000108405$P2RX1	6.38621	0.000769989		ENSG00000179344$HLA-DQB1	-5.02009	1.33e-05
ENSG00000124467$PSG8	15.5844	0.00224521		ENSG00000204941$PSG5	8.48794	0.00102092		ENSG00000175745$NR2F1	-5.07049	0.000769989		ENSG00000243137$PSG4	6.80064	1.63e-05
ENSG00000080503$SMARCA2	0.651419	0.00258971		ENSG00000151962$RBM46	4.64353	0.0015101		ENSG00000184613$NELL2	2.03645	0.000769989		ENSG00000135119$RNFT2	-1.03942	1.96e-05
ENSG00000136159$NUDT15	0.713392	0.00271971		ENSG00000251405$	-2.4737	0.00170902		ENSG00000198203$SULT1C2	-3.02898	0.000793033		ENSG00000189056$RELN	-3.90055	2.37e-05
ENSG00000139915$MDGA2	2.62164	0.00295052		ENSG00000157368$IL34	2.17999	0.00173749		ENSG00000226102$SEPTIN7P3	4.67213	0.000793033		ENSG00000151617$EDNRA	-3.335	3.58e-05
ENSG00000135046$ANXA1	2.59104	0.00359406		ENSG00000267809$NDUFV2P1	-0.907851	0.00173749		ENSG00000100181$TPTEP1	6.18775	0.000882967		ENSG00000204941$PSG5	8.38633	3.58e-05
ENSG00000169436$COL22A1	-7.89445	0.00399281		ENSG00000130182$ZSCAN10	1.68506	0.00199439		ENSG00000224167$LINC01357	1.85836	0.000907105		ENSG00000156475$PPP2R2B	-2.68132	9.48e-05
ENSG00000255893$	1.13443	0.00399281		ENSG00000278311$GGNBP2	-0.222158	0.00199439		ENSG00000103540$CCP110	0.566882	0.0011354		ENSG00000046653$GPM6B	-2.51493	0.000118651
ENSG00000100122$CRYBB1	1.32134	0.00423548		ENSG00000109618$SEPSECS	-0.496294	0.00203719		ENSG00000129204$USP6	4.78216	0.0011354		ENSG00000133195$SLC39A11	0.758006	0.00015658
ENSG00000106302$HYAL4	4.21479	0.00535958		ENSG00000188322$SBK1	1.20954	0.00205323		ENSG00000165646$SLC18A2	3.48007	0.0011354		ENSG00000198805$PNP	0.949108	0.00019092
ENSG00000259904$ACTG1P15	5.09489	0.0059472		ENSG00000202048$SNORD114-20	20.1421	0.00205323		ENSG00000132640$BTBD3	-0.674898	0.0020741		ENSG00000168772$CXXC4	-2.31426	0.000206084
ENSG00000271207$MTCO1P22	5.05534	0.0059472		ENSG00000135828$RNASEL	-1.5245	0.00224119		ENSG00000130224$LRCH2	-2.26556	0.00217363		ENSG00000183668$PSG9	6.31949	0.000208432
ENSG00000111913$RIPOR2	-1.45342	0.00735804		ENSG00000140961$OSGIN1	1.51509	0.00233805		ENSG00000126803$HSPA2	1.52271	0.00262783		ENSG00000100181$TPTEP1	6.54841	0.000238238
ENSG00000125148$MT2A	2.65008	0.00735804		ENSG00000186487$MYT1L	-5.19628	0.00252187		ENSG00000118473$SGIP1	3.54952	0.00280206		ENSG00000105143$SLC1A6	-3.45956	0.000294739
ENSG00000198417$MT1F	2.34841	0.00735804		ENSG00000164663$USP49	0.718828	0.00278715		ENSG00000136928$GABBR2	1.731	0.00280206		ENSG00000199377$RNU5F-1	2.31227	0.000320854
ENSG00000224167$LINC01357	1.79197	0.00735804		ENSG00000133958$UNC79	1.18714	0.0028121		ENSG00000166825$ANPEP	2.79057	0.00280206		ENSG00000147257$GPC3	-2.2837	0.000391302
ENSG00000180574$EIF2S3B	-2.09068	0.00807447		ENSG00000090661$CERS4	1.12746	0.00343321		ENSG00000177432$NAP1L5	-0.922305	0.00280206		ENSG00000153574$RPIA	1.04875	0.000537831
ENSG00000234273$	2.06236	0.00807447		ENSG00000100154$TTC28	0.928395	0.00428268		ENSG00000133169$BEX1	-3.30945	0.00287569		ENSG00000239713$APOBEC3G	-2.45693	0.000537831
ENSG00000231924$PSG1	-12.1853	0.00956331		ENSG00000114739$ACVR2B	0.702418	0.0045141		ENSG00000069535$MAOB	5.68332	0.00330253		ENSG00000226102$SEPTIN7P3	4.42221	0.000552042
ENSG00000143643$TTC13	-0.703331	0.0131493		ENSG00000165169$DYNLT3	-0.73997	0.00458928		ENSG00000274276$CBSL	-3.54266	0.00330253		ENSG00000224167$LINC01357	1.81104	0.000582905
ENSG00000264204$AGAP7P	-3.888	0.0131792		ENSG00000146122$DAAM2	-2.07268	0.00578919		ENSG00000100055$CYTH4	5.50531	0.00331357		ENSG00000130224$LRCH2	-2.33102	0.000631434
ENSG00000225746$MEG8	7.07567	0.0151386		ENSG00000234273$	2.27347	0.00586727		ENSG00000180574$EIF2S3B	-2.19452	0.00395205		ENSG00000163132$MSX1	-3.51696	0.000674665
ENSG00000135218$CD36	2.03663	0.0172236		ENSG00000159733$ZFYVE28	2.17141	0.00590631		ENSG00000186648$CARMIL3	-1.49772	0.00444182		ENSG00000139209$SLC38A4	-2.39895	0.00071024
ENSG00000274276$CBSL	-2.81059	0.0194341		ENSG00000243137$PSG4	5.62591	0.00613138		ENSG00000153993$SEMA3D	-2.18502	0.00457872		ENSG00000167311$ART5	-2.75026	0.000842333
ENSG00000184860$SDR42E1	-2.63698	0.0228043		ENSG00000243566$UPK3B	1.57073	0.00668435		ENSG00000225746$MEG8	7.71612	0.00457872		ENSG00000162551$ALPL	2.67054	0.00107275
ENSG00000107959$PITRM1	0.629205	0.0252052		ENSG00000124588$NQO2	0.867457	0.00720912		ENSG00000139899$CBLN3	1.69781	0.005485		ENSG00000164142$FAM160A1	0.911651	0.00107275
ENSG00000227704$	-1.54794	0.0252052		ENSG00000126583$PRKCG	1.3032	0.00720912		ENSG00000166435$XRRA1	0.958538	0.005485		ENSG00000214548$MEG3	9.22871	0.00107275
ENSG00000105146$AURKC	1.25758	0.0388325		ENSG00000275395$FCGBP	1.98868	0.00720912		ENSG00000259904$ACTG1P15	5.34285	0.00633134		ENSG00000153993$SEMA3D	-2.28331	0.00115458
				ENSG00000018625$ATP1A2	-3.08992	0.00815067		ENSG00000011465$DCN	-3.72927	0.00648363		ENSG00000166435$XRRA1	1.02118	0.00115458
				ENSG00000001617$SEMA3F	0.816367	0.00919256		ENSG00000133195$SLC39A11	0.636174	0.00651964		ENSG00000205089$CCNI2	-1.50302	0.00115458
				ENSG00000087245$MMP2	-1.25672	0.00919256		ENSG00000157404$KIT	2.25908	0.00652029		ENSG00000093072$ADA2	-1.12955	0.00117441
				ENSG00000006432$MAP3K9	0.554488	0.00943811		ENSG00000171777$RASGRP4	4.64802	0.00652029		ENSG00000143248$RGS5	-3.1069	0.00118372
				ENSG00000117242$PINK1-AS	0.518435	0.00943811		ENSG00000178162$FAR2P2	-1.87328	0.00718504		ENSG00000170743$SYT9	-2.18883	0.00118372
				ENSG00000125952$MAX	0.525672	0.00943811		ENSG00000211751$TRBC1	5.51678	0.00718504		ENSG00000140545$MFGE8	-1.58947	0.00143385
				ENSG00000137944$KYAT3	-0.564323	0.00943811		ENSG00000283050$GTF2IP12	-1.04619	0.00718504		ENSG00000148082$SHC3	1.79258	0.00193294
				ENSG00000178882$RFLNA	1.17556	0.00943811		ENSG00000043462$LCP2	4.37642	0.00783298		ENSG00000184226$PCDH9	-2.35752	0.00193294
				ENSG00000271207$MTCO1P22	4.97876	0.00943811		ENSG00000103316$CRYM	-2.41114	0.00800847		ENSG00000164107$HAND2	-5.22453	0.00198123
				ENSG00000134871$COL4A2	-1.1998	0.00970185		ENSG00000198133$TMEM229B	2.58007	0.00800847		ENSG00000134853$PDGFRA	-2.38054	0.00218362
				ENSG00000273611$ZNHIT3	0.329568	0.0101418		ENSG00000136404$TM6SF1	3.73657	0.00810884		ENSG00000136824$SMC2	-0.511691	0.00225173
				ENSG00000080854$IGSF9B	0.934184	0.0107333		ENSG00000159247$TUBBP5	4.17731	0.0084415		ENSG00000184860$SDR42E1	-3.01635	0.00225173
				ENSG00000184363$PKP3	0.910715	0.0112671		ENSG00000005436$GCFC2	-0.522368	0.00923022		ENSG00000185201$IFITM2	-2.45117	0.00259634
				ENSG00000105538$RASIP1	1.552	0.0119179		ENSG00000128052$KDR	-1.99519	0.00948779		ENSG00000119938$PPP1R3C	-3.93136	0.0026415
				ENSG00000100181$TPTEP1	5.32491	0.0123704		ENSG00000139211$AMIGO2	-1.222	0.00948779		ENSG00000271207$MTCO1P22	5.04745	0.00286182
				ENSG00000167487$KLHL26	0.672956	0.0123704		ENSG00000187134$AKR1C1	-1.84341	0.0113717		ENSG00000225783$MIAT	-2.6132	0.00316708
				ENSG00000251022$THAP9-AS1	-0.588266	0.0124877		ENSG00000102760$RGCC	-1.97119	0.011565		ENSG00000179520$SLC17A8	-3.68758	0.00333755
				ENSG00000166435$XRRA1	0.940102	0.0125173		ENSG00000243137$PSG4	5.00207	0.0119937		ENSG00000277879$	1.3959	0.00341137
				ENSG00000074181$NOTCH3	1.35034	0.0143704		ENSG00000123600$METTL8	0.595986	0.0137043		ENSG00000049540$ELN	-2.17633	0.00361946
				ENSG00000119684$MLH3	-0.387144	0.0162926		ENSG00000085117$CD82	1.65363	0.0138374		ENSG00000128052$KDR	-2.05675	0.00361946
				ENSG00000279030$	-1.67024	0.0170379		ENSG00000131409$LRRC4B	-2.65753	0.0138374		ENSG00000203727$SAMD5	-2.24422	0.0037873
				ENSG00000140853$NLRC5	-2.32708	0.0171188		ENSG00000136235$GPNMB	2.1711	0.0146002		ENSG00000103512$NOMO1	0.543553	0.00380488
				ENSG00000259153$	0.76697	0.0177375		ENSG00000253626$EIF5AL1	1.18226	0.0146002		ENSG00000101160$CTSZ	0.739864	0.00397205
				ENSG00000280780$JAKMIP2-AS1	-3.94609	0.0181891		ENSG00000276231$PIK3R6	4.78251	0.0156157		ENSG00000101474$APMAP	0.345967	0.00397205
				ENSG00000152642$GPD1L	1.05122	0.0182169		ENSG00000043591$ADRB1	-2.91247	0.0161196		ENSG00000112290$WASF1	-1.58892	0.00397205
				ENSG00000197142$ACSL5	-3.66284	0.0182169		ENSG00000271207$MTCO1P22	4.858	0.0161196		ENSG00000154330$PGM5	-3.1745	0.00397205
				ENSG00000204622$HLA-J	3.52224	0.0182169		ENSG00000156345$CDK20	-0.871914	0.0198174		ENSG00000206052$DOK6	-2.50054	0.00406912
				ENSG00000258649$	2.05753	0.0182169		ENSG00000198342$ZNF442	-0.757791	0.0198174		ENSG00000130052$STARD8	1.33367	0.00472214
				ENSG00000100033$PRODH	2.55376	0.0187189		ENSG00000196358$NTNG2	-2.25793	0.0206121		ENSG00000135333$EPHA7	-2.69465	0.00472214
				ENSG00000065621$GSTO2	0.930269	0.019379		ENSG00000197415$VEPH1	2.01821	0.0214719		ENSG00000188807$TMEM201	1.385	0.00472214
				ENSG00000076826$CAMSAP3	0.858831	0.019379		ENSG00000075407$ZNF37A	2.37617	0.0218207		ENSG00000150275$PCDH15	-2.46983	0.00481601
				ENSG00000185274$GALNT17	1.45489	0.019379		ENSG00000178301$AQP11	2.41009	0.0218421		ENSG00000196376$SLC35F1	-1.90229	0.00481601
				ENSG00000205413$SAMD9	-4.25304	0.019379		ENSG00000093072$ADA2	-0.950877	0.0227012		ENSG00000148908$RGS10	1.16139	0.00502396
				ENSG00000230192$	2.91174	0.019379		ENSG00000133110$POSTN	-2.42269	0.0235486		ENSG00000211445$GPX3	1.85165	0.00505923
				ENSG00000067840$PDZD4	1.76699	0.0196474		ENSG00000136689$IL1RN	4.47647	0.0235486		ENSG00000255769$GOLGA2P10	-1.11956	0.00514549
				ENSG00000139211$AMIGO2	-1.23683	0.0196474		ENSG00000086730$LAT2	2.11149	0.0241523		ENSG00000088826$SMOX	1.04241	0.00515475
				ENSG00000159247$TUBBP5	3.85983	0.0196474		ENSG00000136110$CNMD	-3.02658	0.0245415		ENSG00000113389$NPR3	-3.38011	0.00515745
				ENSG00000164142$FAM160A1	0.782877	0.0196474		ENSG00000069424$KCNAB2	1.6456	0.0249187		ENSG00000143768$LEFTY2	-3.18304	0.00515745
				ENSG00000170425$ADORA2B	-1.83129	0.0196474		ENSG00000206159$GYG2P1	4.72469	0.0249187		ENSG00000226210$WASH8P	1.35012	0.00532727
				ENSG00000183688$RFLNB	1.41674	0.0196474		ENSG00000122188$LAX1	3.18379	0.0260432		ENSG00000151276$MAGI1	1.1325	0.00544801
				ENSG00000204261$PSMB8-AS1	-4.34001	0.0196474		ENSG00000199377$RNU5F-1	1.77884	0.026344		ENSG00000128340$RAC2	1.27091	0.00554382
				ENSG00000136999$CCN3	-3.46272	0.0211452		ENSG00000140015$KCNH5	-2.7981	0.0290311		ENSG00000165379$LRFN5	-1.64325	0.00564995
				ENSG00000158856$DMTN	-2.93927	0.0215365		ENSG00000148908$RGS10	1.06423	0.0293531		ENSG00000171466$ZNF562	0.378332	0.00564995
				ENSG00000123908$AGO2	0.404317	0.0239206		ENSG00000187398$LUZP2	-2.13048	0.0295836		ENSG00000163040$CCDC74A	-1.50968	0.00578412
				ENSG00000164344$KLKB1	2.17979	0.0245139		ENSG00000156298$TSPAN7	1.45112	0.0296317		ENSG00000164105$SAP30	-1.01021	0.00583999
				ENSG00000100473$COCH	1.07723	0.0247459		ENSG00000196912$ANKRD36B	0.938742	0.0299414		ENSG00000259904$ACTG1P15	4.77634	0.00592137
				ENSG00000173262$SLC2A14	-2.15945	0.0247459		ENSG00000204941$PSG5	5.87951	0.0299414		ENSG00000178301$AQP11	2.51199	0.00611489
				ENSG00000128606$LRRC17	-2.12372	0.0256723		ENSG00000128849$CGNL1	-0.844656	0.0301206		ENSG00000143847$PPFIA4	-2.24146	0.00637868
				ENSG00000165029$ABCA1	1.28265	0.0271951		ENSG00000136159$NUDT15	0.583041	0.0339877		ENSG00000115380$EFEMP1	1.04805	0.00642358
				ENSG00000274276$CBSL	-2.72611	0.0271951		ENSG00000138964$PARVG	4.13302	0.0373672		ENSG00000171462$DLK2	-2.36981	0.00642358
				ENSG00000165621$OXGR1	-1.53783	0.0272332		ENSG00000197077$KIAA1671	0.872669	0.0373672		ENSG00000271474$	-1.7496	0.00644198
				ENSG00000180628$PCGF5	-0.921977	0.0272332		ENSG00000250309$	-1.70897	0.0385541		ENSG00000121101$TEX14	2.26055	0.00654961
				ENSG00000142185$TRPM2	1.70361	0.0278774		ENSG00000135919$SERPINE2	1.09046	0.0405832		ENSG00000164118$CEP44	-0.46554	0.00684159
				ENSG00000204118$NAP1L6P	2.28995	0.0278774		ENSG00000197444$OGDHL	-1.15271	0.0405832		ENSG00000186073$C15orf41	-0.79314	0.00684159
				ENSG00000236204$LINC01376	-1.28622	0.0278774		ENSG00000167311$ART5	-2.16911	0.0411327		ENSG00000008869$HEATR5B	0.427419	0.00690331
				ENSG00000174939$ASPHD1	1.43149	0.029326		ENSG00000166426$CRABP1	-2.45575	0.0417051		ENSG00000107731$UNC5B	-1.76056	0.00708486
				ENSG00000183542$KLRC4	-3.09056	0.0309617		ENSG00000134802$SLC43A3	1.37542	0.0436298		ENSG00000159247$TUBBP5	3.96532	0.00708486
				ENSG00000199377$RNU5F-1	1.87647	0.030987		ENSG00000156968$MPV17L	-1.70687	0.0437096		ENSG00000166407$LMO1	-3.41653	0.00708486
				ENSG00000186314$PRELID2	-0.812827	0.0315063		ENSG00000104369$JPH1	-0.981211	0.0437169		ENSG00000224945$	1.75757	0.00730259
				ENSG00000186094$AGBL4	3.94728	0.0315413		ENSG00000103723$AP3B2	-0.878301	0.0468587		ENSG00000109794$FAM149A	-1.65653	0.00775085
				ENSG00000115267$IFIH1	-1.98305	0.032814		ENSG00000254615$	-1.69392	0.0471822		ENSG00000114805$PLCH1	-1.30725	0.00775085
				ENSG00000182752$PAPPA	-1.97063	0.0332038		ENSG00000117242$PINK1-AS	0.452804	0.0477889		ENSG00000152661$GJA1	-1.74247	0.00775085
				ENSG00000008056$SYN1	1.48974	0.0333822		ENSG00000179715$PCED1B	-1.22776	0.0477889		ENSG00000215114$UBXN2B	-0.448824	0.00775085
				ENSG00000151687$ANKAR	-0.710217	0.034137		ENSG00000079805$DNM2	0.333025	0.0487127		ENSG00000139364$TMEM132B	-2.19009	0.00800339
				ENSG00000168772$CXXC4	-1.72207	0.0352611		ENSG00000204442$FAM155A	-2.13711	0.0487127		ENSG00000051108$HERPUD1	1.52952	0.00825744
				ENSG00000230849$GOT2P2	1.95599	0.0352611						ENSG00000082684$SEMA5B	-1.82764	0.00825744
				ENSG00000075407$ZNF37A	2.30596	0.0353039						ENSG00000116688$MFN2	0.528014	0.00825744
				ENSG00000118194$TNNT2	-1.31429	0.0353039						ENSG00000163629$PTPN13	-1.1508	0.00825744
				ENSG00000167680$SEMA6B	2.03058	0.0353039						ENSG00000035928$RFC1	0.639021	0.00829247
				ENSG00000207357$RNU6-2	-3.0318	0.0353039						ENSG00000156140$ADAMTS3	1.27197	0.00866065
				ENSG00000118276$B4GALT6	0.83529	0.0361976						ENSG00000170915$PAQR8	-1.71893	0.00866065
				ENSG00000099998$GGT5	-1.62451	0.0373637						ENSG00000205629$LCMT1	0.767923	0.00866065
				ENSG00000105894$PTN	-1.26985	0.0373637						ENSG00000280219$	-2.95082	0.00866065
				ENSG00000126259$KIRREL2	1.15093	0.0374237						ENSG00000151725$CENPU	-0.673472	0.00870217
				ENSG00000105146$AURKC	1.32684	0.0374732						ENSG00000196912$ANKRD36B	0.983442	0.00871896
				ENSG00000114378$HYAL1	-1.14942	0.0374732						ENSG00000123415$SMUG1	-0.422711	0.00874352
				ENSG00000132356$PRKAA1	-0.411247	0.0374732						ENSG00000129204$USP6	3.90911	0.00909313
				ENSG00000152977$ZIC1	-2.28588	0.0374732						ENSG00000016082$ISL1	-1.92504	0.00914385
				ENSG00000159899$NPR2	-1.18777	0.0374732						ENSG00000109099$PMP22	-1.48262	0.00914385
				ENSG00000155506$LARP1	0.404693	0.037685						ENSG00000214822$KRT16P3	-2.30602	0.00938627
				ENSG00000152207$CYSLTR2	1.64079	0.0381625						ENSG00000075945$KIFAP3	-1.07591	0.00987768
				ENSG00000110841$PPFIBP1	-0.466737	0.0385942						ENSG00000161558$TMEM143	-0.686037	0.0101342
				ENSG00000123384$LRP1	0.701364	0.0386185						ENSG00000010017$RANBP9	0.431321	0.0101631
				ENSG00000163596$ICA1L	-0.768158	0.0386185						ENSG00000172403$SYNPO2	-1.93607	0.0102662
				ENSG00000187498$COL4A1	-1.23843	0.0386185						ENSG00000165556$CDX2	-3.05789	0.0107229
				ENSG00000212864$RNF208	1.55476	0.039978						ENSG00000102575$ACP5	1.925	0.0108183
				ENSG00000102858$MGRN1	0.513738	0.0401106						ENSG00000161905$ALOX15	-2.42981	0.0108183
				ENSG00000088899$LZTS3	0.598928	0.0406775						ENSG00000105419$MEIS3	-1.51835	0.010927
				ENSG00000198399$ITSN2	0.50168	0.0406775						ENSG00000140941$MAP1LC3B	0.699028	0.010927
				ENSG00000272150$NBPF25P	-0.814149	0.0411462						ENSG00000185008$ROBO2	-2.90028	0.0109585
				ENSG00000158258$CLSTN2	-2.0093	0.0415676						ENSG00000180867$PDIA3P1	0.905762	0.0110776
				ENSG00000163328$GPR155	-1.16068	0.0415676						ENSG00000259663$	-1.68597	0.0111607
				ENSG00000011201$ANOS1	-1.00719	0.0425276						ENSG00000108684$ASIC2	-3.00333	0.0115437
				ENSG00000162337$LRP5	0.626651	0.0427621						ENSG00000207357$RNU6-2	-3.07341	0.0115437
				ENSG00000227195$MIR663AHG	2.74654	0.0442027						ENSG00000115232$ITGA4	-3.07275	0.0115794
				ENSG00000100147$CCDC134	0.443006	0.0444891						ENSG00000225746$MEG8	6.80527	0.0115794
				ENSG00000156966$B3GNT7	1.09769	0.045949						ENSG00000198944$SOWAHA	-1.97142	0.0120381
				ENSG00000254585$MAGEL2	1.30576	0.0463658						ENSG00000135912$TTLL4	0.432731	0.0127909
				ENSG00000111339$ART4	-1.88276	0.0465794						ENSG00000141576$RNF157	1.71937	0.0127909
				ENSG00000136848$DAB2IP	0.417688	0.0465794						ENSG00000100505$TRIM9	1.52261	0.0133573
				ENSG00000149451$ADAM33	-2.02382	0.0465794						ENSG00000162772$ATF3	1.5598	0.0133622
				ENSG00000254615$	-2.13117	0.0465794						ENSG00000175906$ARL4D	1.11387	0.0133622
				ENSG00000131389$SLC6A6	1.00509	0.0487089						ENSG00000250742$LINC02381	-3.17595	0.0133622
				ENSG00000244342$LINC00698	-3.26793	0.0487089						ENSG00000283674$	-1.72446	0.0133622
				ENSG00000109255$NMU	1.74585	0.0499018						ENSG00000196418$ZNF124	-1.04387	0.0134733
				ENSG00000111424$VDR	-2.20805	0.0499018						ENSG00000154845$PPP4R1	0.50839	0.0135086
				ENSG00000144040$SFXN5	0.567291	0.0499018						ENSG00000179094$PER1	1.4052	0.0139733
				ENSG00000215030$RPL13P12	0.868258	0.0499018						ENSG00000168830$HTR1E	-2.27131	0.014127
												ENSG00000205221$VIT	-2.06399	0.014127
												ENSG00000197355$UAP1L1	1.94477	0.0144162
												ENSG00000174032$SLC25A30	1.0964	0.0145102
												ENSG00000175197$DDIT3	1.73613	0.0145102
												ENSG00000107959$PITRM1	0.588054	0.0145384
												ENSG00000104549$SQLE	1.27492	0.0146857
												ENSG00000177885$GRB2	0.448291	0.0146857
												ENSG00000101294$HM13	0.449774	0.0149649
												ENSG00000101421$CHMP4B	0.646059	0.0149649
												ENSG00000123545$NDUFAF4	0.727475	0.0149649
												ENSG00000070770$CSNK2A2	0.594545	0.0154182
												ENSG00000149428$HYOU1	0.809772	0.0154182
												ENSG00000138759$FRAS1	-1.01035	0.0156291
												ENSG00000150991$UBC	0.54285	0.0156291
												ENSG00000100321$SYNGR1	0.733582	0.0157883
												ENSG00000093167$LRRFIP2	0.364468	0.015944
												ENSG00000278771$RN7SL3	0.797099	0.015944
												ENSG00000111726$CMAS	0.719657	0.0160555
												ENSG00000283050$GTF2IP12	-0.928454	0.0163252
												ENSG00000122705$CLTA	0.472651	0.0167505
												ENSG00000068878$PSME4	0.390013	0.0172148
												ENSG00000128805$ARHGAP22	1.16629	0.0172148
												ENSG00000140511$HAPLN3	-1.41483	0.0186057
												ENSG00000137073$UBAP2	0.443913	0.0187344
												ENSG00000148339$SLC25A25	1.31697	0.0189885
												ENSG00000133318$RTN3	0.689839	0.0195916
												ENSG00000266412$NCOA4	1.05214	0.0198715
												ENSG00000055130$CUL1	0.487702	0.019969
												ENSG00000204442$FAM155A	-2.14251	0.019969
												ENSG00000106682$EIF4H	0.71306	0.0199905
												ENSG00000128683$GAD1	-2.12473	0.0199905
												ENSG00000134684$YARS1	0.850388	0.0199905
												ENSG00000177508$IRX3	-2.6726	0.0199905
												ENSG00000101542$CDH20	-1.56172	0.0200128
												ENSG00000144597$EAF1	1.28302	0.0200128
												ENSG00000173812$EIF1	0.873712	0.0200128
												ENSG00000186235$LINC02610	-2.15597	0.0200128
												ENSG00000254685$FPGT	-0.641437	0.0200128
												ENSG00000055118$KCNH2	-2.00822	0.0203517
												ENSG00000100902$PSMA6	0.78503	0.0203517
												ENSG00000105993$DNAJB6	0.480595	0.0203517
												ENSG00000127863$TNFRSF19	-1.52922	0.0203517
												ENSG00000131055$COX4I2	-4.01793	0.0203517
												ENSG00000146828$SLC12A9	0.605001	0.0203517
												ENSG00000166908$PIP4K2C	0.341245	0.0203517
												ENSG00000177156$TALDO1	0.666737	0.0203517
												ENSG00000187446$CHP1	0.330075	0.0203517
												ENSG00000132405$TBC1D14	0.51991	0.0206218
												ENSG00000200488$RN7SKP203	1.12537	0.020774
												ENSG00000145014$TMEM44	0.929622	0.0207749
												ENSG00000101849$TBL1X	0.734446	0.020965
												ENSG00000141429$GALNT1	-0.596774	0.0212096
												ENSG00000109861$CTSC	0.993177	0.0215629
												ENSG00000108961$RANGRF	0.939813	0.0220868
												ENSG00000099954$CECR2	1.19541	0.0221756
												ENSG00000050438$SLC4A8	-1.43939	0.0223334
												ENSG00000082701$GSK3B	0.542135	0.0226455
												ENSG00000169239$CA5B	-1.27713	0.0226455
												ENSG00000188404$SELL	-1.79503	0.0226455
												ENSG00000130699$TAF4	0.9275	0.0232281
												ENSG00000008516$MMP25	1.43628	0.0233224
												ENSG00000103496$STX4	0.294846	0.0233224
												ENSG00000126733$DACH2	2.12643	0.0233224
												ENSG00000127947$PTPN12	0.628437	0.0233224
												ENSG00000150630$VEGFC	-2.46044	0.0233224
												ENSG00000161653$NAGS	1.46188	0.0233224
												ENSG00000172137$CALB2	-1.59264	0.0233224
												ENSG00000181291$TMEM132E	-1.52788	0.0233224
												ENSG00000182168$UNC5C	-1.61353	0.0233224
												ENSG00000184983$NDUFA6	0.501535	0.0233224
												ENSG00000196776$CD47	0.45801	0.0233224
												ENSG00000198858$R3HDM4	0.422646	0.0233224
												ENSG00000071553$ATP6AP1	0.445573	0.0236546
												ENSG00000102760$RGCC	-1.70025	0.0236546
												ENSG00000103264$FBXO31	0.578468	0.0236546
												ENSG00000151892$GFRA1	-2.32269	0.0236546
												ENSG00000183023$SLC8A1	-1.07188	0.0236546
												ENSG00000204860$FAM201A	-1.54103	0.0236546
												ENSG00000229492$	1.82481	0.0236546
												ENSG00000165983$PTER	-0.485945	0.0237112
												ENSG00000110328$GALNT18	-1.40866	0.0238789
												ENSG00000145824$CXCL14	-2.87733	0.0238789
												ENSG00000156218$ADAMTSL3	-1.41515	0.023914
												ENSG00000160963$COL26A1	-1.71896	0.0241893
												ENSG00000182472$CAPN12	1.24843	0.0241893
												ENSG00000196411$EPHB4	0.985665	0.0242049
												ENSG00000111196$MAGOHB	-0.41922	0.0245483
												ENSG00000137766$UNC13C	-2.17861	0.0247653
												ENSG00000253570$RNF5P1	-1.36495	0.0249531
												ENSG00000156639$ZFAND3	0.358159	0.0252571
												ENSG00000161204$ABCF3	0.376388	0.0252571
												ENSG00000186187$ZNRF1	0.746396	0.0252571
												ENSG00000187475$H1-6	2.03458	0.0252571
												ENSG00000255198$SNHG9	1.0849	0.0252571
												ENSG00000275714$H3C1	-1.16989	0.0252571
												ENSG00000253649$PRSS51	-2.5436	0.0254685
												ENSG00000125977$EIF2S2	0.674852	0.026442
												ENSG00000135919$SERPINE2	1.0295	0.026442
												ENSG00000152953$STK32B	1.42187	0.026442
												ENSG00000177105$RHOG	0.458321	0.026442
												ENSG00000053328$METTL24	-1.91094	0.0265396
												ENSG00000213699$SLC35F6	0.59126	0.0265396
												ENSG00000108389$MTMR4	0.956253	0.0267141
												ENSG00000128165$ADM2	1.55356	0.0270906
												ENSG00000170871$KIAA0232	0.455546	0.0274795
												ENSG00000188013$MEIS3P2	-1.01903	0.027812
												ENSG00000139211$AMIGO2	-1.01793	0.0281808
												ENSG00000184007$PTP4A2	0.730296	0.0289964
												ENSG00000188522$FAM83G	0.893851	0.0289964
												ENSG00000144278$GALNT13	-1.02086	0.0290665
												ENSG00000274276$CBSL	-2.62149	0.0290665
												ENSG00000005100$DHX33	0.445592	0.0296903
												ENSG00000112977$DAP	0.642663	0.029899
												ENSG00000137691$CFAP300	-1.30324	0.0302075
												ENSG00000183826$BTBD9	0.745447	0.0305537
												ENSG00000274070$CASTOR2	0.504128	0.0305537
												ENSG00000146215$CRIP3	-2.01258	0.030672
												ENSG00000153443$UBALD1	1.02147	0.030672
												ENSG00000196353$CPNE4	1.33142	0.030672
												ENSG00000227300$KRT16P2	-2.35783	0.030672
												ENSG00000133101$CCNA1	2.42249	0.030694
												ENSG00000197444$OGDHL	-1.06659	0.0307139
												ENSG00000178741$COX5A	0.337829	0.0307372
												ENSG00000180574$EIF2S3B	-1.7034	0.0309324
												ENSG00000106070$GRB10	0.513934	0.0311403
												ENSG00000130414$NDUFA10	0.287862	0.0311403
												ENSG00000234537$	-1.60918	0.0311403
												ENSG00000152223$EPG5	0.275207	0.031164
												ENSG00000172250$SERHL	1.71668	0.0313521
												ENSG00000168556$ING2	1.13159	0.0313607
												ENSG00000196456$ZNF775	-1.08849	0.0313607
												ENSG00000160294$MCM3AP	0.211678	0.031418
												ENSG00000177989$ODF3B	-1.48118	0.031418
												ENSG00000179361$ARID3B	0.559954	0.031418
												ENSG00000148926$ADM	1.29084	0.0319507
												ENSG00000152242$C18orf25	0.256714	0.0319507
												ENSG00000178700$DHFR2	-0.761354	0.0319507
												ENSG00000034533$ASTE1	-0.468072	0.0321355
												ENSG00000101447$FAM83D	1.43823	0.0321355
												ENSG00000110375$UPK2	1.3976	0.0324278
												ENSG00000173262$SLC2A14	-1.83727	0.032438
												ENSG00000138326$RPS24	0.421024	0.0326159
												ENSG00000140750$ARHGAP17	0.868527	0.0326594
												ENSG00000240342$RPS2P5	0.637915	0.0326594
												ENSG00000123364$HOXC13	-2.213	0.0327101
												ENSG00000125378$BMP4	-1.25398	0.0330561
												ENSG00000095739$BAMBI	-1.42876	0.0331416
												ENSG00000117242$PINK1-AS	0.423981	0.0331416
												ENSG00000136816$TOR1B	0.534083	0.0331416
												ENSG00000105514$RAB3D	0.564374	0.0333368
												ENSG00000149294$NCAM1	-1.68776	0.0335754
												ENSG00000180999$C1orf105	-1.47894	0.0341748
												ENSG00000172469$MANEA	-1.01131	0.0343227
												ENSG00000136928$GABBR2	1.30346	0.0344716
												ENSG00000115183$TANC1	0.552313	0.0345477
												ENSG00000166889$PATL1	0.473306	0.0345581
												ENSG00000272661$	-1.1708	0.0345581
												ENSG00000169032$MAP2K1	0.400511	0.0347998
												ENSG00000072786$STK10	0.636455	0.034955
												ENSG00000154645$CHODL	1.91956	0.034955
												ENSG00000168542$COL3A1	-1.83055	0.034955
												ENSG00000262655$SPON1	-1.50268	0.034955
												ENSG00000125454$SLC25A19	0.894982	0.0350845
												ENSG00000137185$ZSCAN9	-0.543888	0.0350845
												ENSG00000137075$RNF38	0.410997	0.0351531
												ENSG00000155906$RMND1	0.722215	0.0352847
												ENSG00000068137$PLEKHH3	0.950852	0.0353151
												ENSG00000125675$GRIA3	-3.002	0.0353151
												ENSG00000174437$ATP2A2	0.281982	0.0353151
												ENSG00000171467$ZNF318	-0.914889	0.035322
												ENSG00000258636$	-1.50218	0.035322
												ENSG00000113716$HMGXB3	0.348291	0.0353692
												ENSG00000135525$MAP7	0.868446	0.0353692
												ENSG00000152078$TLCD4	-1.1523	0.0353692
												ENSG00000087086$FTL	0.639467	0.0354438
												ENSG00000136859$ANGPTL2	-1.48437	0.0354438
												ENSG00000242607$RPS3AP34	-1.89793	0.0354438
												ENSG00000118600$RXYLT1	1.15523	0.0355072
												ENSG00000151692$RNF144A	0.63044	0.0357032
												ENSG00000168090$COPS6	0.300157	0.0357032
												ENSG00000197859$ADAMTSL2	-2.30265	0.0358378
												ENSG00000086200$IPO11	0.645378	0.0359908
												ENSG00000177410$ZFAS1	0.46205	0.0359908
												ENSG00000064270$ATP2C2	1.5039	0.0362884
												ENSG00000166483$WEE1	0.758542	0.0362884
												ENSG00000022840$RNF10	0.364734	0.0363738
												ENSG00000166321$NUDT13	-0.765458	0.0363738
												ENSG00000223865$HLA-DPB1	-0.605868	0.0363738
												ENSG00000244187$TMEM141	-0.807158	0.0363738
												ENSG00000092148$HECTD1	0.430831	0.03648
												ENSG00000134602$STK26	-0.826734	0.0365018
												ENSG00000145332$KLHL8	0.828165	0.0365018
												ENSG00000117758$STX12	0.547268	0.0366514
												ENSG00000120370$GORAB	-0.587744	0.0366514
												ENSG00000171016$PYGO1	-0.876787	0.0366514
												ENSG00000180879$SSR4	0.58992	0.0369073
												ENSG00000116285$ERRFI1	0.628709	0.0370086
												ENSG00000157150$TIMP4	1.59321	0.0370086
												ENSG00000183775$KCTD16	-1.45805	0.0370086
												ENSG00000187678$SPRY4	1.17591	0.0370086
												ENSG00000197933$ZNF823	0.785717	0.0370086
												ENSG00000005448$WDR54	-0.873006	0.0374025
												ENSG00000139133$ALG10	-0.436009	0.0374025
												ENSG00000120685$PROSER1	0.899653	0.0374925
												ENSG00000128965$CHAC1	1.86463	0.0377445
												ENSG00000187987$ZSCAN23	-0.742647	0.0379839
												ENSG00000106266$SNX8	0.862983	0.0380741
												ENSG00000057663$ATG5	0.438337	0.0381644
												ENSG00000133597$ADCK2	1.05121	0.0382939
												ENSG00000167987$VPS37C	0.674486	0.0382939
												ENSG00000171729$TMEM51	-1.00278	0.0382939
												ENSG00000123600$METTL8	0.482276	0.0389127
												ENSG00000145358$DDIT4L	2.12223	0.0392075
												ENSG00000166598$HSP90B1	0.409943	0.0394907
												ENSG00000156976$EIF4A2	0.535695	0.0397396
												ENSG00000110104$CCDC86	1.22168	0.0398466
												ENSG00000141076$UTP4	0.445457	0.0398466
												ENSG00000165832$TRUB1	-0.408026	0.0398466
												ENSG00000185630$PBX1	-0.847334	0.0398466
												ENSG00000198963$RORB	1.91526	0.0398466
												ENSG00000012779$ALOX5	1.01985	0.0400472
												ENSG00000049192$ADAMTS6	-1.12028	0.0400472
												ENSG00000080493$SLC4A4	-1.24235	0.0400472
												ENSG00000111540$RAB5B	0.379655	0.0400472
												ENSG00000133789$SWAP70	1.09974	0.0400472
												ENSG00000168916$ZNF608	-0.838375	0.0400472
												ENSG00000198759$EGFL6	1.95282	0.0400472
												ENSG00000244479$OR2A1-AS1	1.07163	0.0400472
												ENSG00000007264$MATK	1.94702	0.0400781
												ENSG00000166123$GPT2	1.35093	0.040609
												ENSG00000172216$CEBPB	1.56671	0.040609
												ENSG00000200354$SNORA71D	1.10805	0.040609
												ENSG00000212232$SNORD17	0.943862	0.0412141
												ENSG00000187867$PALM3	1.29798	0.0412358
												ENSG00000161888$SPC24	-0.697889	0.0412504
												ENSG00000103540$CCP110	0.390669	0.0415771
												ENSG00000169021$UQCRFS1	-0.774665	0.0420122
												ENSG00000170802$FOXN2	1.17462	0.0420122
												ENSG00000183258$DDX41	0.357145	0.0420122
												ENSG00000276903$H2AC16	-1.20748	0.0420122
												ENSG00000146242$TPBG	0.814718	0.0425105
												ENSG00000215154$	0.605424	0.0425105
												ENSG00000171552$BCL2L1	0.581456	0.042559
												ENSG00000113013$HSPA9	0.635761	0.0427148
												ENSG00000116032$GRIN3B	-1.39362	0.0427148
												ENSG00000175147$TMEM51-AS1	-1.23336	0.0427148
												ENSG00000214078$CPNE1	0.396519	0.0427148
												ENSG00000226608$FTLP3	0.845908	0.0427148
												ENSG00000073969$NSF	0.57307	0.0428002
												ENSG00000070669$ASNS	1.34366	0.0433359
												ENSG00000167525$PROCA1	-0.726557	0.0433359
												ENSG00000004799$PDK4	2.07682	0.0434285
												ENSG00000166192$SENP8	-0.580223	0.0435154
												ENSG00000167468$GPX4	0.593753	0.0441132
												ENSG00000154429$CCSAP	1.39596	0.0443105
												ENSG00000221914$PPP2R2A	0.397143	0.0443105
												ENSG00000166546$BEAN1	1.29091	0.0443864
												ENSG00000174697$LEP	3.59622	0.04452
												ENSG00000101255$TRIB3	1.52371	0.0445211
												ENSG00000120129$DUSP1	0.991194	0.0452139
												ENSG00000099338$CATSPERG	-0.860684	0.0455443
												ENSG00000100139$MICALL1	0.624773	0.0458183
												ENSG00000187231$SESTD1	0.959944	0.0458183
												ENSG00000100219$XBP1	0.809198	0.0458214
												ENSG00000100722$ZC3H14	0.424927	0.0462439
												ENSG00000075213$SEMA3A	-0.952537	0.0462762
												ENSG00000076864$RAP1GAP	2.0123	0.0462762
												ENSG00000090861$AARS1	0.839238	0.0462762
												ENSG00000115318$LOXL3	-1.35432	0.0462762
												ENSG00000135312$HTR1B	-1.73062	0.0462762
												ENSG00000135821$GLUL	0.675047	0.0462762
												ENSG00000162415$ZSWIM5	-0.989746	0.0462762
												ENSG00000164300$SERINC5	-0.804372	0.0462762
												ENSG00000186480$INSIG1	1.33174	0.0462762
												ENSG00000197157$SND1	0.339382	0.0462762
												ENSG00000197557$TTC30A	-0.626234	0.0462762
												ENSG00000232104$RFX3-AS1	-0.955492	0.0462762
												ENSG00000244005$NFS1	0.430449	0.0462762
												ENSG00000254682$	1.34416	0.0462762
												ENSG00000269893$SNHG8	0.524163	0.0462762
												ENSG00000153132$CLGN	1.63295	0.0466702
												ENSG00000108433$GOSR2	-0.340662	0.0468782
												ENSG00000109686$SH3D19	0.538907	0.0468782
												ENSG00000116984$MTR	-0.572826	0.0468918
												ENSG00000170471$RALGAPB	0.190152	0.0469733
												ENSG00000113319$RASGRF2	-0.914111	0.0472331
												ENSG00000129911$KLF16	0.611942	0.0472331
												ENSG00000101825$MXRA5	-0.960132	0.0481769
												ENSG00000221983$UBA52	0.431522	0.0481769
												ENSG00000145819$ARHGAP26	0.544605	0.048438
												ENSG00000182578$CSF1R	-0.99424	0.0484587
												ENSG00000144136$SLC20A1	1.47493	0.0485409
												ENSG00000203943$SAMD13	-1.09378	0.0487302
												ENSG00000172794$RAB37	-2.38895	0.0488488
												ENSG00000235408$SNORA71B	0.809492	0.0491162
												ENSG00000100027$YPEL1	-0.888826	0.0494778
												ENSG00000140538$NTRK3	-1.89512	0.0494778
												ENSG00000150459$SAP18	0.406077	0.0494778
												ENSG00000157954$WIPI2	0.330861	0.0494778
												ENSG00000174600$CMKLR1	1.67678	0.0494778
												ENSG00000187239$FNBP1	0.842371	0.0494778
												ENSG00000188483$IER5L	1.39194	0.0495124
												ENSG00000249518$	-1.40718	0.0499426

## Sheet: s_table_5
Supplementry Table 5. List of significantly differentially expressed genes in Figure 5B (Adjusted p-value < 0.05).
PE 21% vs 2% Deseq2 results (1983 DEGs)				Control 21% vs 2% Deseq2 results (3024 DEGs)
Ensemble gene id $ gene symbol	log2FoldChange	Adjusted p-value		Ensemble gene id $ gene symbol	log2FoldChange	Adjusted p-value
ENSG00000137441$FGFBP2	4.71063	1.49e-07		ENSG00000205221$VIT	-4.27311	6.88e-49
ENSG00000135185$TMEM243	-0.689768	1.91e-05		ENSG00000164879$CA3	-6.60052	1.41e-41
ENSG00000125434$SLC25A35	3.36009	2.09e-05		ENSG00000143847$PPFIA4	-3.76637	8.54e-39
ENSG00000074410$CA12	3.45762	2.4e-05		ENSG00000105143$SLC1A6	-6.78145	1.6e-37
ENSG00000240583$AQP1	-4.84783	3.67e-05		ENSG00000240583$AQP1	-6.83532	4.99e-37
ENSG00000107821$KAZALD1	-1.86741	4.79e-05		ENSG00000161958$FGF11	-2.46362	2.44e-34
ENSG00000123243$ITIH5	-2.14806	7.97e-05		ENSG00000047457$CP	-6.26356	6.81e-34
ENSG00000160193$WDR4	1.14598	7.97e-05		ENSG00000089116$LHX5	-6.65485	2.97e-30
ENSG00000105639$JAK3	-2.06005	0.000107411		ENSG00000082684$SEMA5B	-5.00685	3.39e-27
ENSG00000141522$ARHGDIA	0.651058	0.00011687		ENSG00000186471$AKAP14	-5.91504	4.02e-25
ENSG00000007923$DNAJC11	0.622344	0.00011687		ENSG00000129521$EGLN3	-3.58824	4.79e-24
ENSG00000131746$TNS4	2.7891	0.00011687		ENSG00000121858$TNFSF10	-5.1893	5.52e-24
ENSG00000155850$SLC26A2	1.76182	0.000164269		ENSG00000122884$P4HA1	-2.55034	1.05e-22
ENSG00000113369$ARRDC3	-1.3413	0.000172201		ENSG00000168619$ADAM18	-5.67557	1.12e-22
ENSG00000114796$KLHL24	-0.862814	0.000192329		ENSG00000183775$KCTD16	-4.00455	1.66e-22
ENSG00000113389$NPR3	-3.2102	0.000192329		ENSG00000177989$ODF3B	-2.79391	1.28e-21
ENSG00000157193$LRP8	1.89107	0.000196446		ENSG00000148488$ST8SIA6	-5.6041	3e-21
ENSG00000214765$SEPTIN7P2	-0.809192	0.000233916		ENSG00000181126$HLA-V	-4.09474	4.77e-21
ENSG00000198719$DLL1	-1.41865	0.000241602		ENSG00000134333$LDHA	-1.7577	8.43e-20
ENSG00000065618$COL17A1	-2.53456	0.000248097		ENSG00000142197$DOP1B	-1.35585	9.93e-20
ENSG00000186300$ZNF555	-0.751062	0.000248097		ENSG00000123243$ITIH5	-2.37592	2.08e-19
ENSG00000233056$ERVH48-1	-1.96599	0.000254777		ENSG00000186918$ZNF395	-1.74276	5.89e-19
ENSG00000113645$WWC1	1.88686	0.000294419		ENSG00000167851$CD300A	-5.82188	9.56e-19
ENSG00000139567$ACVRL1	3.502	0.000307103		ENSG00000025708$TYMP	-2.13848	9.56e-19
ENSG00000032219$ARID4A	-0.525223	0.000316387		ENSG00000059804$SLC2A3	-2.03834	1.57e-18
ENSG00000137504$CREBZF	-0.483316	0.000316387		ENSG00000175147$TMEM51-AS1	-3.06968	2.28e-18
ENSG00000104213$PDGFRL	-1.74994	0.000316387		ENSG00000244187$TMEM141	-1.41043	1.01e-17
ENSG00000149972$CNTN5	-3.44561	0.000317447		ENSG00000117298$ECE1	-1.71807	1.17e-17
ENSG00000235609$	-1.02337	0.000352425		ENSG00000114268$PFKFB4	-1.6356	5.51e-17
ENSG00000156453$PCDH1	2.80461	0.000352425		ENSG00000104213$PDGFRL	-1.65774	8.36e-17
ENSG00000130822$PNCK	-3.0021	0.000352425		ENSG00000250742$LINC02381	-6.53778	1.11e-16
ENSG00000173611$SCAI	-0.713644	0.000352425		ENSG00000168758$SEMA4C	-1.47263	4.46e-16
ENSG00000184232$OAF	3.19268	0.000403409		ENSG00000225783$MIAT	-5.03814	6.42e-16
ENSG00000075643$MOCOS	2.71414	0.00040763		ENSG00000170290$SLN	-4.81295	8.27e-16
ENSG00000173451$THAP2	-0.886008	0.00040763		ENSG00000154783$FGD5	-3.20561	1.41e-15
ENSG00000240024$LINC00888	-0.838575	0.000426203		ENSG00000168924$LETM1	1.02479	2.95e-15
ENSG00000170290$SLN	-4.07152	0.000426203		ENSG00000131055$COX4I2	-7.58244	2.34e-14
ENSG00000227155$	-2.5201	0.000444139		ENSG00000182054$IDH2	-1.12039	2.11e-13
ENSG00000120899$PTK2B	1.43013	0.000444139		ENSG00000109072$VTN	2.69596	2.69e-13
ENSG00000112183$RBM24	2.67181	0.000444139		ENSG00000108001$EBF3	-5.22609	3.05e-13
ENSG00000134240$HMGCS2	5.13367	0.000463456		ENSG00000164118$CEP44	-1.01266	3.31e-13
ENSG00000104826$LHB	5.10493	0.000463456		ENSG00000164616$FBXL21P	-5.24347	7.82e-13
ENSG00000223749$MIR503HG	1.72968	0.000463456		ENSG00000255571$MIR9-3HG	-2.5107	9.14e-13
ENSG00000159256$MORC3	-0.668809	0.000463456		ENSG00000030419$IKZF2	-1.29855	1.67e-12
ENSG00000104419$NDRG1	-1.79404	0.000463456		ENSG00000120279$MYCT1	-5.96152	2.34e-12
ENSG00000196972$SMIM10L2B	-0.743116	0.000463456		ENSG00000126870$WDR60	-0.916045	2.8e-12
ENSG00000115616$SLC9A2	2.98341	0.000496425		ENSG00000132382$MYBBP1A	0.887162	2.83e-12
ENSG00000100413$POLR3H	0.85105	0.000500095		ENSG00000239713$APOBEC3G	-3.67751	2.94e-12
ENSG00000102755$FLT1	-2.13408	0.000514897		ENSG00000178568$ERBB4	-4.32843	5.51e-12
ENSG00000214922$HLA-F-AS1	-2.48144	0.000542471		ENSG00000130595$TNNT3	-3.20956	2.01e-11
ENSG00000181690$PLAG1	-0.994777	0.000542471		ENSG00000236648$LINC02810	-7.70205	2.06e-11
ENSG00000174156$GSTA3	4.60483	0.000542824		ENSG00000166473$PKD1L2	-1.79681	2.72e-11
ENSG00000170899$GSTA4	1.9008	0.000542824		ENSG00000136040$PLXNC1	3.04943	4.59e-11
ENSG00000182810$DDX28	1.08168	0.000545933		ENSG00000259291$ZNF710-AS1	-2.09432	5.17e-11
ENSG00000183775$KCTD16	-2.34371	0.000545933		ENSG00000171462$DLK2	-3.5543	6.63e-11
ENSG00000254815$LMNTD2-AS1	-1.15168	0.000545933		ENSG00000155506$LARP1	0.89151	6.63e-11
ENSG00000112282$MED23	-0.307291	0.000545933		ENSG00000247095$MIR210HG	-1.5471	6.63e-11
ENSG00000079156$OSBPL6	1.30746	0.000545933		ENSG00000141562$NARF	-0.977634	7.33e-11
ENSG00000136040$PLXNC1	2.1205	0.000545933		ENSG00000135074$ADAM19	1.3563	1.49e-10
ENSG00000113595$TRIM23	-0.469769	0.000545933		ENSG00000258667$HIF1A-AS3	-5.04053	1.49e-10
ENSG00000259291$ZNF710-AS1	-1.40249	0.000545933		ENSG00000113328$CCNG1	-0.860753	1.54e-10
ENSG00000270933$	-1.72166	0.000623848		ENSG00000003756$RBM5	-0.525343	2.26e-10
ENSG00000149782$PLCB3	0.724435	0.000623848		ENSG00000268297$CLEC4GP1	-4.675	3.14e-10
ENSG00000247626$MARS2	0.923398	0.000660355		ENSG00000242028$HYPK	-1.32877	3.3e-10
ENSG00000214274$ANG	-1.53506	0.000682379		ENSG00000172794$RAB37	-5.40592	3.55e-10
ENSG00000104435$STMN2	-1.50904	0.000692923		ENSG00000091622$PITPNM3	-2.37607	5.01e-10
ENSG00000266904$LINC00663	-0.760531	0.000706198		ENSG00000119938$PPP1R3C	-5.79229	5.69e-10
ENSG00000237686$	-2.05817	0.000718462		ENSG00000137491$SLCO2B1	-1.66595	5.71e-10
ENSG00000198690$FAN1	-0.50146	0.000729076		ENSG00000072041$SLC6A15	1.86545	7.92e-10
ENSG00000162377$COA7	0.905471	0.000777539		ENSG00000169242$EFNA1	-1.06902	9.45e-10
ENSG00000137414$FAM8A1	-0.910261	0.000777539		ENSG00000234869$	-2.51201	1.14e-09
ENSG00000064042$LIMCH1	-1.13852	0.000777539		ENSG00000139364$TMEM132B	-3.73638	1.14e-09
ENSG00000169499$PLEKHA2	-1.02653	0.000777539		ENSG00000251538$LINC02201	3.01841	1.42e-09
ENSG00000151135$TMEM263	-0.795783	0.000777539		ENSG00000164266$SPINK1	-2.69244	1.42e-09
ENSG00000105447$GRWD1	0.645691	0.000799177		ENSG00000233056$ERVH48-1	-2.33522	1.6e-09
ENSG00000155506$LARP1	0.53038	0.000828449		ENSG00000176998$HCG4	-3.76969	1.98e-09
ENSG00000273771$	-2.2661	0.000854892		ENSG00000240032$LNCSRLR	-2.34487	2.68e-09
ENSG00000145423$SFRP2	-2.70676	0.000857377		ENSG00000152952$PLOD2	-2.10675	2.74e-09
ENSG00000167261$DPEP2	3.18333	0.000868226		ENSG00000143179$UCK2	1.27939	3.01e-09
ENSG00000129521$EGLN3	-2.31096	0.000868226		ENSG00000108861$DUSP3	0.652977	3.14e-09
ENSG00000188738$FSIP2	-0.849764	0.000868226		ENSG00000002726$AOC1	3.59691	3.3e-09
ENSG00000146826$MAP11	1.19414	0.000868226		ENSG00000064999$ANKS1A	-1.9781	3.55e-09
ENSG00000148334$PTGES2	0.78402	0.000868226		ENSG00000130396$AFDN	-0.724713	4.48e-09
ENSG00000138363$ATIC	0.762653	0.000869677		ENSG00000219607$PPP1R3G	-1.76459	4.48e-09
ENSG00000103043$VAC14	0.667225	0.000880153		ENSG00000110328$GALNT18	-2.24537	4.68e-09
ENSG00000011523$CEP68	2.08284	0.000897076		ENSG00000249518$	-2.81452	5.09e-09
ENSG00000162408$NOL9	0.472328	0.000897457		ENSG00000017483$SLC38A5	-3.26244	6.14e-09
ENSG00000163818$LZTFL1	-0.861899	0.000904082		ENSG00000005448$WDR54	-1.43604	6.61e-09
ENSG00000105516$DBP	-1.63787	0.00091916		ENSG00000113083$LOX	-3.48405	7.44e-09
ENSG00000088451$TGDS	-0.795019	0.000936063		ENSG00000214100$PLAC9P1	-1.78194	8.33e-09
ENSG00000085563$ABCB1	4.02939	0.000951261		ENSG00000241852$C8orf58	-1.05249	1.05e-08
ENSG00000026559$KCNG1	1.48003	0.00100749		ENSG00000107821$KAZALD1	-2.45998	1.08e-08
ENSG00000122733$PHF24	-2.19264	0.00100749		ENSG00000138035$PNPT1	0.887284	1.08e-08
ENSG00000078804$TP53INP2	0.960094	0.00100749		ENSG00000270933$	-1.8888	1.75e-08
ENSG00000146592$CREB5	1.75456	0.00106794		ENSG00000145423$SFRP2	-4.02261	1.98e-08
ENSG00000119125$GDA	2.9457	0.00106794		ENSG00000033050$ABCF2	0.838897	2.43e-08
ENSG00000114388$NPRL2	-1.07122	0.00106794		ENSG00000144824$PHLDB2	1.35013	2.43e-08
ENSG00000251369$ZNF550	-1.10645	0.00106794		ENSG00000155850$SLC26A2	1.24877	2.49e-08
ENSG00000099783$HNRNPM	0.585391	0.00110754		ENSG00000251369$ZNF550	-0.963092	2.49e-08
ENSG00000084710$EFR3B	1.50959	0.00111665		ENSG00000162433$AK4	-1.52625	2.78e-08
ENSG00000125629$INSIG2	-1.09732	0.00111908		ENSG00000156222$SLC28A1	-3.70343	2.86e-08
ENSG00000002587$HS3ST1	2.01505	0.00113564		ENSG00000235859$	-1.52691	2.87e-08
ENSG00000281649$EBLN3P	-0.805811	0.0011863		ENSG00000165060$FXN	1.56789	3.1e-08
ENSG00000150995$ITPR1	2.40814	0.0011863		ENSG00000131467$PSME3	0.758937	3.18e-08
ENSG00000245910$SNHG6	-0.711677	0.0011863		ENSG00000267731$	-2.3734	3.51e-08
ENSG00000141994$DUS3L	0.834603	0.00120945		ENSG00000122574$WIPF3	-2.12069	4.71e-08
ENSG00000181218$H2AW	1.24434	0.00120945		ENSG00000269155$	-5.65965	5.09e-08
ENSG00000168906$MAT2A	0.584391	0.00120945		ENSG00000161980$POLR3K	0.978121	5.14e-08
ENSG00000160877$NACC1	0.625883	0.00120945		ENSG00000149972$CNTN5	-4.27618	5.52e-08
ENSG00000213700$RPL17P50	-1.84504	0.00120945		ENSG00000160818$GPATCH4	1.34508	6e-08
ENSG00000164294$GPX8	-0.871865	0.00126019		ENSG00000270441$	-1.65682	6.37e-08
ENSG00000214960$CRPPA	0.772623	0.00130117		ENSG00000131791$PRKAB2	-1.24985	6.5e-08
ENSG00000205060$SLC35B4	0.772528	0.00130117		ENSG00000237686$	-2.16661	6.52e-08
ENSG00000182670$TTC3	-0.662243	0.00131628		ENSG00000182771$GRID1	-3.73607	6.52e-08
ENSG00000002726$AOC1	3.62271	0.00132188		ENSG00000100605$ITPK1	0.697355	6.52e-08
ENSG00000119862$LGALSL	-1.02884	0.00132188		ENSG00000138696$BMPR1B	-2.19513	7.87e-08
ENSG00000166126$AMN	-1.71984	0.00132766		ENSG00000166908$PIP4K2C	0.693726	9.09e-08
ENSG00000130402$ACTN4	0.709992	0.00141383		ENSG00000139209$SLC38A4	-2.67137	9.49e-08
ENSG00000005100$DHX33	0.611429	0.00142707		ENSG00000214765$SEPTIN7P2	-0.828725	9.53e-08
ENSG00000152256$PDK1	-1.05126	0.00155447		ENSG00000279744$	-1.59048	1.24e-07
ENSG00000131263$RLIM	-0.589362	0.00155447		ENSG00000171729$TMEM51	-2.41623	1.24e-07
ENSG00000141504$SAT2	-0.665384	0.00155447		ENSG00000135766$EGLN1	-1.36513	1.25e-07
ENSG00000177380$PPFIA3	-1.65456	0.00155706		ENSG00000171345$KRT19	-1.27941	1.29e-07
ENSG00000175274$TP53I11	1.49941	0.00156947		ENSG00000134070$IRAK2	1.62143	1.49e-07
ENSG00000164532$TBX20	2.55962	0.00158289		ENSG00000125629$INSIG2	-1.22697	1.5e-07
ENSG00000163638$ADAMTS9	1.27055	0.00161235		ENSG00000168830$HTR1E	-3.64066	1.55e-07
ENSG00000112511$PHF1	-0.579799	0.00161235		ENSG00000068654$POLR1A	0.793934	1.55e-07
ENSG00000164118$CEP44	-0.693308	0.00163769		ENSG00000205464$ATP6AP1L	-1.19335	1.59e-07
ENSG00000010219$DYRK4	-0.870153	0.00163769		ENSG00000125352$RNF113A	-1.29077	1.6e-07
ENSG00000203930$LINC00632	-1.62575	0.00163769		ENSG00000235205$TATDN2P3	-2.51462	1.64e-07
ENSG00000215717$TMEM167B	-0.614676	0.00163769		ENSG00000174485$DENND4A	-1.35021	2.02e-07
ENSG00000014123$UFL1	-0.596458	0.00163769		ENSG00000109205$ODAM	-2.86939	2.2e-07
ENSG00000133805$AMPD3	1.94298	0.00165288		ENSG00000146966$DENND2A	-1.08676	2.31e-07
ENSG00000260552$	4.6354	0.00165288		ENSG00000170846$	-0.839729	2.31e-07
ENSG00000099958$DERL3	-1.67713	0.00167699		ENSG00000225449$RAB6C-AS1	-1.27262	2.43e-07
ENSG00000270977$	3.48381	0.00167699		ENSG00000159256$MORC3	-0.774161	2.6e-07
ENSG00000275393$	2.41345	0.00167699		ENSG00000261051$	-2.51886	2.74e-07
ENSG00000082684$SEMA5B	-2.57635	0.00167699		ENSG00000101367$MAPRE1	0.387801	3.17e-07
ENSG00000110104$CCDC86	1.45751	0.00169296		ENSG00000101882$NKAP	-1.24661	3.37e-07
ENSG00000140382$HMG20A	-0.344097	0.00169296		ENSG00000096696$DSP	-1.07064	4.03e-07
ENSG00000150477$KIAA1328	-0.635061	0.00169296		ENSG00000282933$RHOXF1P3	-3.21998	4.03e-07
ENSG00000189221$MAOA	1.96466	0.00169296		ENSG00000142185$TRPM2	-2.7195	4.27e-07
ENSG00000118600$RXYLT1	1.32738	0.00169296		ENSG00000213468$FIRRE	-1.80877	5.23e-07
ENSG00000163683$SMIM14	-0.532417	0.00169296		ENSG00000135245$HILPDA	-1.66527	5.23e-07
ENSG00000173918$C1QTNF1	2.84957	0.00171916		ENSG00000198804$MT-CO1	1.05369	5.82e-07
ENSG00000178397$FAM220A	-0.562845	0.00171916		ENSG00000205060$SLC35B4	1.19697	5.82e-07
ENSG00000133056$PIK3C2B	1.52542	0.00172752		ENSG00000148680$HTR7	-1.73455	6.03e-07
ENSG00000187699$C2orf88	2.38402	0.00175317		ENSG00000237330$RNF223	-2.06281	6.28e-07
ENSG00000013392$RWDD2A	-0.798193	0.00175317		ENSG00000164106$SCRG1	-5.79128	6.32e-07
ENSG00000148291$SURF2	1.06602	0.00175317		ENSG00000133313$CNDP2	-0.997304	7.25e-07
ENSG00000197226$TBC1D9B	0.397364	0.00175317		ENSG00000163126$ANKRD23	-1.54691	7.51e-07
ENSG00000143369$ECM1	2.3494	0.00185897		ENSG00000188177$ZC3H6	-1.23071	7.51e-07
ENSG00000205476$CCDC85C	0.49965	0.00189565		ENSG00000112576$CCND3	1.21605	8.17e-07
ENSG00000013375$PGM3	-0.693124	0.00189855		ENSG00000273066$	-2.25427	9.47e-07
ENSG00000144959$NCEH1	0.966962	0.00191977		ENSG00000137441$FGFBP2	3.72179	9.47e-07
ENSG00000068654$POLR1A	0.731863	0.00191977		ENSG00000168906$MAT2A	0.836314	1.02e-06
ENSG00000117148$ACTL8	-4.6689	0.00201239		ENSG00000117148$ACTL8	-6.26379	1.04e-06
ENSG00000120158$RCL1	0.992732	0.00201239		ENSG00000104755$ADAM2	-3.73381	1.08e-06
ENSG00000172986$GXYLT2	-1.42139	0.00201725		ENSG00000074181$NOTCH3	-1.78395	1.08e-06
ENSG00000198961$PJA2	-0.645874	0.00201844		ENSG00000187762$HSPE1P11	-1.79317	1.12e-06
ENSG00000179041$RRS1	1.37935	0.00201844		ENSG00000166619$BLCAP	-0.700444	1.17e-06
ENSG00000116337$AMPD2	-0.792187	0.00204103		ENSG00000115866$DARS1	-0.639172	1.21e-06
ENSG00000186806$VSIG10L	-1.05588	0.00208008		ENSG00000213625$LEPROT	0.941436	1.25e-06
ENSG00000158201$ABHD3	1.09548	0.0021174		ENSG00000161798$AQP5	-5.98142	1.36e-06
ENSG00000273340$MICE	-2.47139	0.00225105		ENSG00000044090$CUL7	-0.783349	1.37e-06
ENSG00000197150$ABCB8	0.699482	0.00227566		ENSG00000125166$GOT2	0.606409	1.39e-06
ENSG00000122884$P4HA1	-1.72062	0.00228199		ENSG00000104419$NDRG1	-2.18161	1.39e-06
ENSG00000113658$SMAD5	-0.42999	0.00228199		ENSG00000165899$OTOGL	1.84336	1.39e-06
ENSG00000131467$PSME3	0.709424	0.00234106		ENSG00000103591$AAGAB	0.649091	1.45e-06
ENSG00000111711$GOLT1B	-0.559726	0.00240962		ENSG00000040531$CTNS	0.783323	1.51e-06
ENSG00000052126$PLEKHA5	-0.774113	0.00240962		ENSG00000142556$ZNF614	-1.18	1.55e-06
ENSG00000165997$ARL5B	-0.750007	0.00244018		ENSG00000115183$TANC1	1.02609	1.72e-06
ENSG00000170846$	-0.743201	0.00244018		ENSG00000181817$LSM10	1.22171	1.83e-06
ENSG00000091136$LAMB1	-0.430591	0.00244018		ENSG00000146826$MAP11	1.52239	1.85e-06
ENSG00000102038$SMARCA1	-1.08817	0.00244018		ENSG00000188130$MAPK12	1.6878	1.85e-06
ENSG00000198133$TMEM229B	2.31477	0.00244172		ENSG00000186469$GNG2	-2.39428	1.92e-06
ENSG00000143178$TBX19	-0.993844	0.00255255		ENSG00000125630$POLR1B	0.777334	2.07e-06
ENSG00000215039$CD27-AS1	-0.958706	0.00255662		ENSG00000248323$LUCAT1	-2.54681	2.08e-06
ENSG00000163545$NUAK2	1.13231	0.00263561		ENSG00000256667$KLRA1P	-1.38914	2.15e-06
ENSG00000134962$KLB	3.05091	0.00264072		ENSG00000160193$WDR4	1.10995	2.15e-06
ENSG00000273274$ZBTB8B	-1.20012	0.00272361		ENSG00000224959$	1.48963	2.35e-06
ENSG00000165060$FXN	1.06279	0.00278035		ENSG00000168754$FAM178B	-2.20641	2.53e-06
ENSG00000069667$RORA	-1.02404	0.00278035		ENSG00000213337$ANKRD39	-1.01687	2.56e-06
ENSG00000124786$SLC35B3	-0.466502	0.00284769		ENSG00000123080$CDKN2C	-2.09666	2.79e-06
ENSG00000163554$SPTA1	3.7736	0.00288535		ENSG00000168827$GFM1	0.517661	2.79e-06
ENSG00000172264$MACROD2	-1.03609	0.00292795		ENSG00000105928$GSDME	1.02808	2.79e-06
ENSG00000273015$	-0.710224	0.00296395		ENSG00000157404$KIT	2.12904	2.96e-06
ENSG00000244462$RBM12	0.512427	0.00296395		ENSG00000102683$SGCG	-2.23563	3.14e-06
ENSG00000133103$COG6	-0.737755	0.00299924		ENSG00000146521$LINC01558	-5.3743	3.2e-06
ENSG00000176532$PRR15	-1.05958	0.0030343		ENSG00000128045$RASL11B	1.35325	3.24e-06
ENSG00000235314$LINC00957	-2.15134	0.00305967		ENSG00000102144$PGK1	-0.599234	3.31e-06
ENSG00000183615$FAM167B	-1.43547	0.00310084		ENSG00000198938$MT-CO3	1.00078	3.43e-06
ENSG00000094631$HDAC6	-0.59868	0.00310084		ENSG00000172965$MIR4435-2HG	1.40956	3.75e-06
ENSG00000141854$MISP3	2.45177	0.00310084		ENSG00000186806$VSIG10L	-1.64909	3.88e-06
ENSG00000279806$	3.53112	0.00313123		ENSG00000105141$CASP14	-4.20566	3.99e-06
ENSG00000180773$SLC36A4	-0.591822	0.00313123		ENSG00000175105$ZNF654	-0.585306	4.04e-06
ENSG00000113494$PRLR	2.04204	0.00313624		ENSG00000185432$METTL7A	-1.67981	4.09e-06
ENSG00000256690$	-1.31168	0.0032327		ENSG00000181458$TMEM45A	-1.82913	4.39e-06
ENSG00000135245$HILPDA	-1.38188	0.0032327		ENSG00000172985$SH3RF3	-2.42807	4.57e-06
ENSG00000205133$TRIQK	-0.748902	0.0032327		ENSG00000165061$ZMAT4	-2.30532	4.7e-06
ENSG00000269343$ZNF587B	0.464923	0.0032327		ENSG00000075275$CELSR1	-1.94197	4.73e-06
ENSG00000279744$	-1.54567	0.00324123		ENSG00000118894$EEF2KMT	1.33756	5.03e-06
ENSG00000181817$LSM10	0.904826	0.00324123		ENSG00000196214$ZNF766	-0.498866	5.51e-06
ENSG00000106780$MEGF9	0.764706	0.00327961		ENSG00000077063$CTTNBP2	-2.43601	5.54e-06
ENSG00000166166$TRMT61A	0.60269	0.00327961		ENSG00000065618$COL17A1	-2.87197	5.58e-06
ENSG00000126870$WDR60	-0.808017	0.00329357		ENSG00000141429$GALNT1	-1.06275	5.8e-06
ENSG00000181991$MRPS11	0.620631	0.00329946		ENSG00000198712$MT-CO2	1.29372	6.61e-06
ENSG00000171208$NETO2	0.932085	0.00334157		ENSG00000146592$CREB5	1.94073	6.69e-06
ENSG00000161798$AQP5	-5.46761	0.00334478		ENSG00000172301$COPRS	0.886758	7e-06
ENSG00000261236$BOP1	1.19763	0.00334478		ENSG00000263727$	-1.48616	7.06e-06
ENSG00000198203$SULT1C2	-3.80374	0.00336012		ENSG00000197081$IGF2R	0.658601	7.06e-06
ENSG00000271858$	-1.75171	0.0033732		ENSG00000142046$TMEM91	-1.38044	7.06e-06
ENSG00000150990$DHX37	0.749692	0.00338678		ENSG00000137766$UNC13C	-3.44	7.19e-06
ENSG00000186469$GNG2	-2.30305	0.00338678		ENSG00000183734$ASCL2	-2.76528	7.23e-06
ENSG00000119950$MXI1	-1.55441	0.00348789		ENSG00000113739$STC2	-1.5226	7.64e-06
ENSG00000168813$ZNF507	0.329514	0.00348789		ENSG00000166831$RBPMS2	1.64801	7.72e-06
ENSG00000077063$CTTNBP2	-1.62642	0.00350328		ENSG00000235609$	-1.45359	8.03e-06
ENSG00000178031$ADAMTSL1	2.51166	0.00352585		ENSG00000183018$SPNS2	-1.19225	8.21e-06
ENSG00000164331$ANKRA2	-0.546362	0.00352585		ENSG00000261115$TMEM178B	-1.81947	8.24e-06
ENSG00000134508$CABLES1	1.56813	0.00352585		ENSG00000155393$HEATR3	0.693171	8.3e-06
ENSG00000138433$CIR1	-0.67983	0.00352585		ENSG00000275481$	-1.09056	8.6e-06
ENSG00000113555$PCDH12	4.8929	0.00352585		ENSG00000182836$PLCXD3	-2.10995	8.65e-06
ENSG00000144824$PHLDB2	1.09725	0.00352585		ENSG00000149925$ALDOA	-1.0075	8.67e-06
ENSG00000156140$ADAMTS3	1.11987	0.00355243		ENSG00000237574$LINC01856	-2.72315	8.67e-06
ENSG00000165895$ARHGAP42	1.1768	0.00355243		ENSG00000177181$RIMKLA	-2.1496	8.78e-06
ENSG00000198824$CHAMP1	0.479652	0.00355243		ENSG00000105650$PDE4C	-2.16014	8.87e-06
ENSG00000270379$HEATR9	4.26836	0.00355243		ENSG00000257261$	-0.909512	9.18e-06
ENSG00000095637$SORBS1	2.62494	0.00355243		ENSG00000127329$PTPRB	-2.9194	9.74e-06
ENSG00000159674$SPON2	1.26246	0.00356228		ENSG00000157388$CACNA1D	-2.81439	9.76e-06
ENSG00000142046$TMEM91	-1.12752	0.00362055		ENSG00000212024$MIR550A3	-1.9854	9.88e-06
ENSG00000204116$CHIC1	-0.45942	0.00362218		ENSG00000093100$	-2.06226	1e-05
ENSG00000186104$CYP2R1	-0.683902	0.00362218		ENSG00000144233$AMMECR1L	0.411221	1.01e-05
ENSG00000141639$MAPK4	1.25038	0.00362218		ENSG00000103043$VAC14	0.626511	1.04e-05
ENSG00000164244$PRRC1	-0.652466	0.00362218		ENSG00000133103$COG6	-0.74011	1.06e-05
ENSG00000087191$PSMC5	0.49777	0.00362218		ENSG00000235314$LINC00957	-1.90998	1.07e-05
ENSG00000176142$TMEM39A	-0.696896	0.00362218		ENSG00000150753$CCT5	0.795612	1.12e-05
ENSG00000278467$	-1.20512	0.00367221		ENSG00000013392$RWDD2A	-0.821428	1.14e-05
ENSG00000224557$HLA-DPB2	-2.90558	0.00367221		ENSG00000133488$SEC14L4	-2.59689	1.15e-05
ENSG00000173110$HSPA6	-2.8247	0.00367221		ENSG00000121542$SEC22A	-0.605699	1.15e-05
ENSG00000090020$SLC9A1	1.91293	0.00367221		ENSG00000173145$NOC3L	0.718051	1.21e-05
ENSG00000168566$SNRNP48	-0.574059	0.00367221		ENSG00000183137$CEP57L1	-0.726533	1.3e-05
ENSG00000152749$GPR180	-0.746559	0.00369133		ENSG00000137504$CREBZF	-0.471107	1.31e-05
ENSG00000142552$RCN3	-1.89535	0.00373662		ENSG00000145794$MEGF10	2.93737	1.33e-05
ENSG00000128918$ALDH1A2	1.81258	0.00376688		ENSG00000134321$RSAD2	4.18979	1.33e-05
ENSG00000160469$BRSK1	-1.00713	0.00376688		ENSG00000128394$APOBEC3F	-1.80876	1.36e-05
ENSG00000087269$NOP14	0.609776	0.00380028		ENSG00000184992$BRI3BP	0.763938	1.48e-05
ENSG00000261646$	-2.63242	0.00384312		ENSG00000175283$DOLK	0.65706	1.48e-05
ENSG00000179454$KLHL28	-0.581168	0.00384312		ENSG00000130119$GNL3L	0.555959	1.6e-05
ENSG00000186205$MTARC1	1.37201	0.00384312		ENSG00000105676$ARMC6	0.650335	1.66e-05
ENSG00000101181$MTG2	0.370215	0.00384312		ENSG00000091127$PUS7	1.04321	1.76e-05
ENSG00000127824$TUBA4A	1.96736	0.00386111		ENSG00000161036$LRWD1	0.746885	1.77e-05
ENSG00000117877$CD3EAP	0.751301	0.00390359		ENSG00000257935$LHX5-AS1	-4.4884	1.86e-05
ENSG00000109083$IFT20	-0.651598	0.00396963		ENSG00000234771$SLC25A25-AS1	1.37508	1.87e-05
ENSG00000070778$PTPN21	1.13817	0.00396963		ENSG00000104953$TLE6	4.11012	1.88e-05
ENSG00000137860$SLC28A2	3.51155	0.00396963		ENSG00000213213$CCDC183	-2.20109	1.89e-05
ENSG00000166510$CCDC68	1.88429	0.00397679		ENSG00000174446$SNAPC5	0.748389	1.89e-05
ENSG00000128045$RASL11B	0.863411	0.00397679		ENSG00000108561$C1QBP	0.825756	2.05e-05
ENSG00000106617$PRKAG2	0.984669	0.00399028		ENSG00000272259$LINC01749	-3.38776	2.08e-05
ENSG00000213625$LEPROT	0.78762	0.00400962		ENSG00000184194$GPR173	-2.36432	2.09e-05
ENSG00000119121$TRPM6	1.4782	0.00400962		ENSG00000229356$LRRC3-DT	-2.61677	2.09e-05
ENSG00000113083$LOX	-2.51411	0.00402854		ENSG00000187601$MAGEH1	-1.24606	2.09e-05
ENSG00000083844$ZNF264	-0.550984	0.00402854		ENSG00000176170$SPHK1	1.36243	2.11e-05
ENSG00000173175$ADCY5	1.96292	0.00405021		ENSG00000053372$MRTO4	0.828927	2.14e-05
ENSG00000165813$CCDC186	-0.653442	0.00405021		ENSG00000164300$SERINC5	-1.37747	2.14e-05
ENSG00000072609$CHFR	0.358687	0.00405021		ENSG00000144136$SLC20A1	3.11755	2.14e-05
ENSG00000262227$	-1.13931	0.00405021		ENSG00000171466$ZNF562	0.573032	2.17e-05
ENSG00000108239$TBC1D12	-0.377344	0.00405021		ENSG00000102755$FLT1	-2.76826	2.2e-05
ENSG00000150961$SEC24D	-0.539183	0.00410348		ENSG00000128203$ASPHD2	-1.0725	2.28e-05
ENSG00000242028$HYPK	-1.28316	0.00412247		ENSG00000235568$NFAM1	-2.48258	2.31e-05
ENSG00000137766$UNC13C	-2.50108	0.00412618		ENSG00000131089$ARHGEF9	-0.683686	2.34e-05
ENSG00000168126$OR2W6P	2.73001	0.00413339		ENSG00000013375$PGM3	-0.626182	2.34e-05
ENSG00000215251$FASTKD5	0.670299	0.00421739		ENSG00000101439$CST3	-0.662932	2.36e-05
ENSG00000100968$NFATC4	-0.828355	0.00421739		ENSG00000176871$WSB2	0.510149	2.38e-05
ENSG00000114554$PLXNA1	0.846869	0.00421739		ENSG00000198221$AFDN-DT	-1.82911	2.49e-05
ENSG00000103042$SLC38A7	0.863538	0.00421739		ENSG00000224557$HLA-DPB2	-3.32051	2.49e-05
ENSG00000135521$LTV1	0.635936	0.00424499		ENSG00000119950$MXI1	-1.5092	2.54e-05
ENSG00000107738$VSIR	2.51626	0.00427352		ENSG00000160226$CFAP410	-0.653562	2.57e-05
ENSG00000114120$SLC25A36	-0.620778	0.00432127		ENSG00000259030$FPGT-TNNI3K	-1.51705	2.65e-05
ENSG00000134640$MTNR1B	3.00477	0.00434932		ENSG00000052126$PLEKHA5	-1.17214	2.69e-05
ENSG00000101654$RNMT	-0.601179	0.00439276		ENSG00000143369$ECM1	3.06105	2.72e-05
ENSG00000164932$CTHRC1	-1.03981	0.00439869		ENSG00000090539$CHRD	-2.60492	2.73e-05
ENSG00000268655$	2.81261	0.00439869		ENSG00000273771$	-2.43981	2.73e-05
ENSG00000279513$	2.0523	0.00439869		ENSG00000163755$HPS3	-0.764747	2.74e-05
ENSG00000180921$FAM83H	0.621547	0.00439869		ENSG00000168952$STXBP6	-2.6489	2.8e-05
ENSG00000133065$SLC41A1	1.32763	0.00439869		ENSG00000094631$HDAC6	-0.882875	2.82e-05
ENSG00000124370$MCEE	-1.04889	0.00440875		ENSG00000215045$GRID2IP	-1.39957	2.89e-05
ENSG00000102001$CACNA1F	-2.00811	0.00441687		ENSG00000057252$SOAT1	0.604323	3.15e-05
ENSG00000284196$	4.18117	0.00441687		ENSG00000166033$HTRA1	-3.37095	3.19e-05
ENSG00000074695$LMAN1	-0.723304	0.00441687		ENSG00000050820$BCAR1	0.964483	3.2e-05
ENSG00000124479$NDP	2.7154	0.00441687		ENSG00000196510$ANAPC7	0.758656	3.35e-05
ENSG00000120742$SERP1	-0.583533	0.00441687		ENSG00000245958$	-0.82154	3.36e-05
ENSG00000258655$ARHGAP5-AS1	0.702785	0.00447166		ENSG00000083067$TRPM3	-2.82915	3.48e-05
ENSG00000164291$ARSK	-0.760445	0.00447166		ENSG00000132773$TOE1	0.803653	3.65e-05
ENSG00000185298$CCDC137	0.452944	0.00447166		ENSG00000074410$CA12	2.81992	3.69e-05
ENSG00000123080$CDKN2C	-1.47496	0.00447166		ENSG00000164077$MON1A	0.953968	3.73e-05
ENSG00000189052$CGB5	3.56044	0.00447166		ENSG00000103550$KNOP1	0.8812	3.94e-05
ENSG00000279118$	1.89919	0.00447166		ENSG00000102038$SMARCA1	-1.325	3.96e-05
ENSG00000176018$LYSMD3	-0.733527	0.00447166		ENSG00000225431$LINC01671	-2.89814	4.02e-05
ENSG00000171132$PRKCE	1.9237	0.00447166		ENSG00000213700$RPL17P50	-1.86802	4.09e-05
ENSG00000162885$B3GALNT2	0.599961	0.00451024		ENSG00000237973$MTCO1P12	1.0499	4.15e-05
ENSG00000140564$FURIN	1.42068	0.00451024		ENSG00000109618$SEPSECS	-0.509971	4.43e-05
ENSG00000229557$LINC00379	-1.93748	0.00451024		ENSG00000181690$PLAG1	-1.03408	4.93e-05
ENSG00000186111$PIP5K1C	0.905097	0.00451024		ENSG00000112137$PHACTR1	-2.86418	5.1e-05
ENSG00000197506$SLC28A3	-2.54885	0.00451024		ENSG00000173726$TOMM20	-0.456926	5.1e-05
ENSG00000188807$TMEM201	1.246	0.00451024		ENSG00000162377$COA7	1.22367	5.17e-05
ENSG00000132773$TOE1	0.782329	0.00451024		ENSG00000137860$SLC28A2	5.97181	5.21e-05
ENSG00000127666$TICAM1	0.706437	0.00455337		ENSG00000240344$PPIL3	-0.441967	5.33e-05
ENSG00000158286$RNF207	1.07492	0.00455612		ENSG00000004961$HCCS	0.498478	5.38e-05
ENSG00000162836$ACP6	-0.777972	0.00458409		ENSG00000179178$TMEM125	-1.04974	5.39e-05
ENSG00000131504$DIAPH1	0.703075	0.00458409		ENSG00000254815$LMNTD2-AS1	-1.34739	5.52e-05
ENSG00000163485$ADORA1	1.98815	0.00460593		ENSG00000215417$MIR17HG	-1.44714	5.7e-05
ENSG00000154511$DIPK1A	1.31756	0.00460593		ENSG00000128606$LRRC17	-2.87778	5.91e-05
ENSG00000279317$	-1.78414	0.00460593		ENSG00000118777$ABCG2	2.21965	6.09e-05
ENSG00000187741$FANCA	1.50854	0.00460593		ENSG00000102230$PCYT1B	-1.9084	6.25e-05
ENSG00000163083$INHBB	-2.71394	0.00460593		ENSG00000241418$MCRIP2P1	-2.70389	6.32e-05
ENSG00000225857$LINC02816	3.05679	0.00460593		ENSG00000115568$ZNF142	0.519786	6.4e-05
ENSG00000188130$MAPK12	1.43642	0.00460593		ENSG00000005100$DHX33	0.750127	6.65e-05
ENSG00000159479$MED8	-0.527227	0.00460593		ENSG00000157193$LRP8	2.09645	6.79e-05
ENSG00000172551$MUCL1	3.18919	0.00460593		ENSG00000074582$BCS1L	0.590191	6.8e-05
ENSG00000151014$NOCT	-1.24825	0.00460593		ENSG00000114480$GBE1	-0.755515	6.89e-05
ENSG00000226328$NUP50-DT	1.29701	0.00460593		ENSG00000076685$NT5C2	0.9211	6.92e-05
ENSG00000100239$PPP6R2	0.391334	0.00460593		ENSG00000105953$OGDH	0.920583	6.94e-05
ENSG00000173757$STAT5B	0.507439	0.00460593		ENSG00000111674$ENO2	-2.04613	6.99e-05
ENSG00000213593$TMX2	0.499748	0.00460593		ENSG00000169255$B3GALNT1	1.10358	7.32e-05
ENSG00000147905$ZCCHC7	-0.633622	0.00460593		ENSG00000226757$	3.11743	7.79e-05
ENSG00000182013$PNMA8A	-0.77259	0.00462874		ENSG00000108924$HLF	4.33728	8.18e-05
ENSG00000198131$ZNF544	0.402968	0.00462874		ENSG00000134602$STK26	-1.44201	8.41e-05
ENSG00000150275$PCDH15	-1.19674	0.0046299		ENSG00000250986$LINC02600	-1.6617	8.48e-05
ENSG00000172007$RAB33B	-0.652212	0.0046299		ENSG00000148411$NACC2	1.08786	8.49e-05
ENSG00000229356$LRRC3-DT	-2.14587	0.00464394		ENSG00000218014$KRT19P1	-1.16723	8.59e-05
ENSG00000050820$BCAR1	0.838432	0.00468341		ENSG00000143457$GOLPH3L	-0.724341	8.63e-05
ENSG00000155508$CNOT8	-0.440809	0.00469291		ENSG00000166913$YWHAB	0.401091	8.87e-05
ENSG00000269825$	0.760098	0.00469291		ENSG00000113645$WWC1	2.22739	8.91e-05
ENSG00000134326$CMPK2	2.27626	0.00469615		ENSG00000243811$APOBEC3D	-1.96351	9.06e-05
ENSG00000137507$LRRC32	1.52686	0.00469615		ENSG00000170871$KIAA0232	0.912543	9.16e-05
ENSG00000243137$PSG4	2.40362	0.00469615		ENSG00000198176$TFDP1	0.470131	9.16e-05
ENSG00000069482$GAL	2.21344	0.00471406		ENSG00000132294$EFR3A	0.598286	9.2e-05
ENSG00000213699$SLC35F6	0.736121	0.00471406		ENSG00000243836$WDR86-AS1	1.38405	9.2e-05
ENSG00000250742$LINC02381	-2.97248	0.00472722		ENSG00000171303$KCNK3	1.5676	9.36e-05
ENSG00000214050$FBXO16	-1.30872	0.00473296		ENSG00000173611$SCAI	-0.815577	9.36e-05
ENSG00000007392$LUC7L	-0.403535	0.00473296		ENSG00000171132$PRKCE	1.92595	9.52e-05
ENSG00000124657$OR2B6	2.41856	0.00473296		ENSG00000244509$APOBEC3C	-1.39399	9.72e-05
ENSG00000147535$PLPP5	-0.551458	0.00474347		ENSG00000109189$USP46	0.622785	9.74e-05
ENSG00000149564$ESAM	2.45196	0.0047581		ENSG00000145730$PAM	-0.785939	0.000101462
ENSG00000258168$	2.88429	0.00476945		ENSG00000123908$AGO2	0.558361	0.000101621
ENSG00000198730$CTR9	0.696961	0.00480475		ENSG00000151025$GPR158	3.20178	0.000101621
ENSG00000174485$DENND4A	-1.05727	0.00480475		ENSG00000105447$GRWD1	0.647954	0.000103234
ENSG00000266962$	0.539094	0.00480475		ENSG00000165895$ARHGAP42	1.90913	0.000107364
ENSG00000069812$HES2	1.75047	0.00480475		ENSG00000111196$MAGOHB	-0.569406	0.000109761
ENSG00000088970$KIZ	-0.91708	0.00480475		ENSG00000133028$SCO1	0.505136	0.000111217
ENSG00000198727$MT-CYB	1.0582	0.00480475		ENSG00000260160$	-1.0383	0.000113683
ENSG00000019505$SYT13	-1.63881	0.00482237		ENSG00000109686$SH3D19	1.01299	0.000113683
ENSG00000165548$TMEM63C	-1.97112	0.00482237		ENSG00000090776$EFNB1	-1.75512	0.000114063
ENSG00000133247$KMT5C	-0.755626	0.00483552		ENSG00000161905$ALOX15	2.42229	0.000114247
ENSG00000139187$KLRG1	1.8891	0.00486302		ENSG00000134508$CABLES1	2.07704	0.000114429
ENSG00000184967$NOC4L	0.55984	0.00489784		ENSG00000143768$LEFTY2	-4.09573	0.000115071
ENSG00000069535$MAOB	4.10094	0.00493663		ENSG00000162631$NTNG1	1.6871	0.000115071
ENSG00000125895$TMEM74B	2.58817	0.00493663		ENSG00000180801$ARSJ	2.46223	0.000117186
ENSG00000141741$MIEN1	0.687556	0.00501212		ENSG00000101412$E2F1	1.29057	0.000118919
ENSG00000079739$PGM1	-0.786639	0.00504104		ENSG00000134326$CMPK2	3.12529	0.000119311
ENSG00000181938$GINS3	0.787404	0.00505127		ENSG00000184232$OAF	2.96387	0.000119588
ENSG00000101194$SLC17A9	-1.70741	0.00505127		ENSG00000176532$PRR15	-1.90761	0.000119588
ENSG00000196510$ANAPC7	0.601227	0.00506384		ENSG00000102098$SCML2	1.10775	0.000119588
ENSG00000254622$NAV2-AS4	2.46498	0.00506384		ENSG00000281649$EBLN3P	-0.700072	0.000120404
ENSG00000124201$ZNFX1	0.666012	0.00509744		ENSG00000053254$FOXN3	-0.755433	0.000120998
ENSG00000172716$SLFN11	-2.69507	0.00511552		ENSG00000148334$PTGES2	1.13866	0.000124413
ENSG00000198162$MAN1A2	1.60707	0.00512331		ENSG00000154920$EME1	-0.863197	0.000124726
ENSG00000142327$RNPEPL1	0.602905	0.00512331		ENSG00000247626$MARS2	1.02396	0.000124726
ENSG00000104231$ZFAND1	-0.464344	0.00513013		ENSG00000132603$NIP7	0.692964	0.000125373
ENSG00000213030$CGB8	3.71829	0.00514172		ENSG00000182902$SLC25A18	3.07374	0.00013079
ENSG00000258788$CKS1BP1	1.93221	0.00514172		ENSG00000200047$RN7SKP115	2.09928	0.000135462
ENSG00000044090$CUL7	-0.613999	0.00514172		ENSG00000109929$SC5D	-1.75654	0.000137074
ENSG00000254708$	1.58407	0.00514172		ENSG00000103042$SLC38A7	0.974569	0.000137943
ENSG00000268713$	-0.859067	0.00514172		ENSG00000099290$WASHC2A	0.419466	0.000138415
ENSG00000221203$MIR1262	1.2821	0.00514172		ENSG00000006744$ELAC2	0.356655	0.000138783
ENSG00000087245$MMP2	-0.923986	0.00514172		ENSG00000273015$	-0.860562	0.000138921
ENSG00000140398$NEIL1	-0.80545	0.00514172		ENSG00000121671$CRY2	-0.614038	0.000140992
ENSG00000122133$PAEP	2.60817	0.00514172		ENSG00000106780$MEGF9	0.989972	0.000140992
ENSG00000145287$PLAC8	-1.77662	0.00514172		ENSG00000079739$PGM1	-0.869822	0.000147598
ENSG00000127329$PTPRB	-2.04641	0.00514172		ENSG00000241644$INMT	-2.224	0.000148569
ENSG00000108961$RANGRF	0.838994	0.00514172		ENSG00000104055$TGM5	3.42862	0.000152096
ENSG00000234771$SLC25A25-AS1	1.27173	0.00514172		ENSG00000164265$SCGB3A2	-2.28019	0.000152781
ENSG00000135966$TGFBRAP1	0.628987	0.00514172		ENSG00000105708$ZNF14	-0.58008	0.000161646
ENSG00000175147$TMEM51-AS1	-1.41743	0.00514172		ENSG00000197142$ACSL5	2.14002	0.000162192
ENSG00000089195$TRMT6	0.65039	0.00514172		ENSG00000170027$YWHAG	0.453475	0.000162192
ENSG00000120686$UFM1	-0.569398	0.00514172		ENSG00000214922$HLA-F-AS1	-2.74142	0.000163107
ENSG00000259924$	-1.6146	0.00515718		ENSG00000123545$NDUFAF4	1.34308	0.000163107
ENSG00000013441$CLK1	-0.692308	0.00518661		ENSG00000243244$STON1	-1.1509	0.000163107
ENSG00000077009$NMRK2	1.88756	0.00520153		ENSG00000254415$SIGLEC14	-3.64817	0.000163725
ENSG00000239002$SCARNA10	-0.491649	0.00520153		ENSG00000151006$PRSS53	-1.20813	0.000164494
ENSG00000091972$CD200	2.45173	0.00523455		ENSG00000164494$PDSS2	-0.653687	0.000168026
ENSG00000173875$ZNF791	-0.43739	0.00524753		ENSG00000124743$KLHL31	-1.65751	0.00016819
ENSG00000173432$SAA1	3.08553	0.00528763		ENSG00000214944$ARHGEF28	3.03495	0.000170352
ENSG00000189410$SH2D5	2.13864	0.00528763		ENSG00000130270$ATP8B3	-1.52953	0.000170747
ENSG00000179915$NRXN1	-1.80725	0.00531605		ENSG00000154864$PIEZO2	-2.65648	0.000170747
ENSG00000122756$CNTFR	3.15974	0.00532813		ENSG00000149564$ESAM	3.36021	0.000172644
ENSG00000011485$PPP5C	0.451171	0.00532813		ENSG00000128683$GAD1	-2.49459	0.000176634
ENSG00000136710$CCDC115	-0.556964	0.00536143		ENSG00000173706$HEG1	1.16663	0.000176634
ENSG00000196890$H2BU1	0.869353	0.0054282		ENSG00000283073$	-3.87116	0.000178164
ENSG00000222005$LINC01118	2.11164	0.0054282		ENSG00000197930$ERO1A	-0.815074	0.000193214
ENSG00000163898$LIPH	2.73937	0.0054282		ENSG00000232453$LINC02777	-2.21689	0.000193499
ENSG00000102359$SRPX2	1.68934	0.0054282		ENSG00000163083$INHBB	-3.75788	0.000193705
ENSG00000105829$BET1	-0.690348	0.00546547		ENSG00000111321$LTBR	1.29867	0.00019493
ENSG00000268756$	2.93728	0.00546547		ENSG00000104522$TSTA3	0.600796	0.000195397
ENSG00000080824$HSP90AA1	0.487167	0.00546547		ENSG00000177483$RBM44	-1.337	0.000198609
ENSG00000111641$NOP2	0.791976	0.00546547		ENSG00000198890$PRMT6	0.775302	0.000204096
ENSG00000131089$ARHGEF9	-0.667131	0.00549954		ENSG00000114767$RRP9	0.829782	0.000204462
ENSG00000143801$PSEN2	0.835979	0.00549954		ENSG00000155097$ATP6V1C1	0.886501	0.000207257
ENSG00000198832$SELENOM	-0.791006	0.00550239		ENSG00000136997$MYC	1.20979	0.000207657
ENSG00000143179$UCK2	1.02118	0.00550551		ENSG00000224877$NDUFAF8	0.669483	0.000212217
ENSG00000142197$DOP1B	-0.95874	0.00555221		ENSG00000159674$SPON2	1.87964	0.000214226
ENSG00000147437$GNRH1	-0.795733	0.00556735		ENSG00000149043$SYT8	-1.58007	0.000217
ENSG00000017483$SLC38A5	-1.4967	0.00556735		ENSG00000135205$CCDC146	-1.17442	0.000220475
ENSG00000135956$TMEM127	0.576902	0.00556735		ENSG00000163611$SPICE1	-0.761225	0.000220475
ENSG00000198707$CEP290	-0.524683	0.00560088		ENSG00000188807$TMEM201	2.21785	0.000220488
ENSG00000106211$HSPB1	0.986643	0.00560088		ENSG00000270977$	3.5538	0.000220851
ENSG00000130749$ZC3H4	0.490343	0.00560088		ENSG00000175591$P2RY2	-1.16071	0.000229919
ENSG00000147118$ZNF182	-0.612022	0.00560088		ENSG00000272870$SAP30-DT	-1.26257	0.00023013
ENSG00000185002$RFX6	-3.58179	0.0056184		ENSG00000170379$TCAF2	-1.0161	0.000230368
ENSG00000170113$NIPA1	-0.619493	0.00564372		ENSG00000125741$OPA3	0.333489	0.000232552
ENSG00000154783$FGD5	-1.85554	0.0056442		ENSG00000136383$ALPK3	-1.37301	0.000238124
ENSG00000121005$CRISPLD1	0.964025	0.00566058		ENSG00000184545$DUSP8	1.57924	0.000238882
ENSG00000007202$KIAA0100	0.754967	0.00566058		ENSG00000088970$KIZ	-0.759837	0.000238882
ENSG00000120992$LYPLA1	0.801973	0.00571142		ENSG00000134574$DDB2	-1.21419	0.000239076
ENSG00000103326$CAPN15	0.899348	0.00572511		ENSG00000088451$TGDS	-0.648332	0.000239076
ENSG00000146411$SLC2A12	1.44825	0.00575505		ENSG00000204406$MBD5	-0.685362	0.000239536
ENSG00000111321$LTBR	0.74574	0.00576253		ENSG00000106415$GLCCI1	1.36448	0.000240211
ENSG00000047634$SCML1	-0.852511	0.00576425		ENSG00000135473$PAN2	-0.468222	0.000247783
ENSG00000237172$B3GNT9	-0.850327	0.00577221		ENSG00000283788$MIR936	-3.22741	0.000256296
ENSG00000197362$ZNF786	0.511202	0.00577221		ENSG00000107738$VSIR	2.98478	0.000256421
ENSG00000079313$REXO1	0.775135	0.00581422		ENSG00000197879$MYO1C	0.838463	0.000259603
ENSG00000164338$UTP15	0.562767	0.00581422		ENSG00000170153$RNF150	-1.80468	0.000261408
ENSG00000112473$SLC39A7	-0.49308	0.00591302		ENSG00000233124$LINC00456	1.61876	0.000264265
ENSG00000243335$KCTD7	-0.560689	0.00591419		ENSG00000260088$DDX59-AS1	-1.96771	0.000265852
ENSG00000235750$KIAA0040	1.30641	0.00591419		ENSG00000280048$	-2.28604	0.00027026
ENSG00000124429$POF1B	2.54813	0.00591419		ENSG00000135521$LTV1	0.929337	0.000272474
ENSG00000169180$XPO6	0.397983	0.00593156		ENSG00000214946$TBC1D26	-1.82238	0.000272474
ENSG00000105929$ATP6V0A4	2.24007	0.00594626		ENSG00000213368$ST13P11	2.21939	0.000275058
ENSG00000138617$PARP16	-0.74925	0.00596033		ENSG00000164182$NDUFAF2	0.724468	0.000275406
ENSG00000198276$UCKL1	0.519186	0.00596411		ENSG00000197696$NMB	-1.75072	0.000275406
ENSG00000114439$BBX	-0.520804	0.00597786		ENSG00000160606$TLCD1	1.29292	0.000278228
ENSG00000175745$NR2F1	2.80812	0.00601555		ENSG00000185650$ZFP36L1	-0.786229	0.000281692
ENSG00000137491$SLCO2B1	-1.39379	0.00602673		ENSG00000149557$FEZ1	1.82894	0.000284976
ENSG00000089289$IGBP1	-0.486612	0.00606493		ENSG00000166582$CENPV	0.849874	0.000285802
ENSG00000154917$RAB6B	-1.01624	0.00610546		ENSG00000081019$RSBN1	-0.756162	0.000287353
ENSG00000059573$ALDH18A1	-0.63479	0.00614052		ENSG00000130402$ACTN4	0.873358	0.000296814
ENSG00000182944$EWSR1	0.374756	0.00614052		ENSG00000101197$BIRC7	-1.69795	0.000297675
ENSG00000101361$NOP56	0.45925	0.00615028		ENSG00000154645$CHODL	2.83413	0.000297675
ENSG00000135838$NPL	1.01693	0.00615028		ENSG00000163932$PRKCD	0.918007	0.000297675
ENSG00000125846$ZNF133	-0.508762	0.00615028		ENSG00000148291$SURF2	1.22393	0.000297675
ENSG00000204524$ZNF805	-0.742562	0.00615028		ENSG00000250982$GAPDHP35	-1.1589	0.000302674
ENSG00000104827$CGB3	3.41419	0.0061605		ENSG00000148483$TMEM236	1.10046	0.000302674
ENSG00000241213$LINC02024	4.68306	0.00617318		ENSG00000185332$	-1.38644	0.000305137
ENSG00000100395$L3MBTL2	0.459174	0.00617902		ENSG00000113555$PCDH12	5.51248	0.00030845
ENSG00000170871$KIAA0232	0.493187	0.00619865		ENSG00000090266$NDUFB2	0.625193	0.000310065
ENSG00000123685$BATF3	-1.27156	0.00622182		ENSG00000103005$USB1	0.902694	0.000310065
ENSG00000134504$KCTD1	-0.717643	0.00622182		ENSG00000156453$PCDH1	3.17144	0.000316923
ENSG00000228470$	1.35599	0.00629783		ENSG00000214457$RPL7P29	-2.80061	0.00032115
ENSG00000164961$WASHC5	0.499469	0.00629985		ENSG00000214078$CPNE1	-0.378315	0.000326558
ENSG00000134321$RSAD2	3.65253	0.00632988		ENSG00000213949$ITGA1	1.42663	0.000330399
ENSG00000118777$ABCG2	1.24127	0.00633536		ENSG00000215478$CES5AP1	-1.75528	0.000333115
ENSG00000275202$	1.75335	0.00633536		ENSG00000134240$HMGCS2	3.5964	0.000333115
ENSG00000197272$IL27	3.172	0.00633536		ENSG00000109794$FAM149A	-2.09076	0.000350388
ENSG00000095319$NUP188	0.406263	0.00633536		ENSG00000075643$MOCOS	3.16523	0.000350388
ENSG00000130475$FCHO1	-1.30383	0.00633971		ENSG00000170949$ZNF160	-0.671019	0.000350388
ENSG00000124571$XPO5	0.581158	0.00635168		ENSG00000184787$UBE2G2	0.679022	0.000350565
ENSG00000168827$GFM1	0.431277	0.00636816		ENSG00000197558$SSPO	-1.39801	0.000353559
ENSG00000049656$CLPTM1L	0.625132	0.00642155		ENSG00000154845$PPP4R1	0.81628	0.000357353
ENSG00000142002$DPP9	0.586103	0.00642155		ENSG00000260401$	-1.37225	0.000363752
ENSG00000162510$MATN1	-1.61732	0.00642155		ENSG00000111640$GAPDH	-0.903552	0.000363752
ENSG00000154342$WNT3A	2.70065	0.0064331		ENSG00000184307$ZDHHC23	0.884449	0.000363752
ENSG00000145779$TNFAIP8	-0.662233	0.00650569		ENSG00000170915$PAQR8	-2.28982	0.000366695
ENSG00000154781$CCDC174	-0.529068	0.00651062		ENSG00000260552$	4.17301	0.000372195
ENSG00000070495$JMJD6	-0.579993	0.00656269		ENSG00000271590$	1.43326	0.000373201
ENSG00000141582$CBX4	-0.80169	0.00657224		ENSG00000150990$DHX37	1.03078	0.000378243
ENSG00000163644$PPM1K	-0.745591	0.00657224		ENSG00000106128$GHRHR	-4.04977	0.000389201
ENSG00000116285$ERRFI1	-0.633384	0.00658414		ENSG00000174840$PDE12	0.479915	0.000397732
ENSG00000185246$PRPF39	-0.340292	0.00658414		ENSG00000113492$AGXT2	4.12437	0.000404718
ENSG00000117298$ECE1	-1.29577	0.00658678		ENSG00000141522$ARHGDIA	0.878644	0.000404718
ENSG00000086015$MAST2	0.429742	0.00659992		ENSG00000179915$NRXN1	-1.91691	0.000404746
ENSG00000172322$CLEC12A	2.81182	0.00661986		ENSG00000146909$NOM1	0.451153	0.000407453
ENSG00000116852$KIF21B	1.00184	0.00661986		ENSG00000136273$HUS1	0.536668	0.000413516
ENSG00000100814$CCNB1IP1	-0.512652	0.00666002		ENSG00000119900$OGFRL1	0.980564	0.000413516
ENSG00000040531$CTNS	0.642688	0.00666002		ENSG00000127507$ADGRE2	-2.53124	0.000414477
ENSG00000179335$CLK3	-0.459342	0.0067019		ENSG00000072786$STK10	1.11095	0.000414477
ENSG00000100441$KHNYN	-0.393127	0.0067019		ENSG00000232653$GOLGA8N	-2.08871	0.000415107
ENSG00000261366$MANEA-DT	-1.15513	0.0067019		ENSG00000269821$KCNQ1OT1	-0.90898	0.000415107
ENSG00000161091$MFSD12	1.06794	0.0067019		ENSG00000101825$MXRA5	-1.30342	0.000415207
ENSG00000174238$PITPNA	0.843456	0.0067019		ENSG00000084652$TXLNA	0.397893	0.000415207
ENSG00000075790$BCAP29	0.591959	0.00672393		ENSG00000164751$PEX2	-0.544247	0.000417835
ENSG00000115339$GALNT3	-0.93715	0.00678812		ENSG00000135116$HRK	2.0002	0.000418954
ENSG00000182544$MFSD5	0.558322	0.00678812		ENSG00000078098$FAP	1.07351	0.000425203
ENSG00000117152$RGS4	-2.50755	0.00678812		ENSG00000161714$PLCD3	1.20369	0.000426863
ENSG00000138074$SLC5A6	1.12495	0.00678812		ENSG00000177700$POLR2L	0.629243	0.00042697
ENSG00000137801$THBS1	1.21871	0.00680127		ENSG00000078967$UBE2D4	0.906436	0.00042697
ENSG00000133112$TPT1	-0.338187	0.00680127		ENSG00000151304$SRFBP1	0.663561	0.000428388
ENSG00000170965$PLAC1	2.03742	0.00680465		ENSG00000130822$PNCK	-2.61968	0.000434305
ENSG00000118707$TGIF2	-0.506173	0.00681807		ENSG00000164338$UTP15	0.681674	0.000441958
ENSG00000104331$BPNT2	-0.45297	0.00685366		ENSG00000174136$RGMB	0.475366	0.000444766
ENSG00000115524$SF3B1	-0.369116	0.00689049		ENSG00000159167$STC1	-2.35	0.00044746
ENSG00000104825$NFKBIB	0.682811	0.00696767		ENSG00000105825$TFPI2	1.87678	0.000451508
ENSG00000185056$C5orf47	2.67521	0.00703904		ENSG00000120708$TGFBI	-2.04741	0.000451768
ENSG00000271851$	0.937755	0.00712255		ENSG00000279806$	3.41952	0.000455955
ENSG00000166016$ABTB2	1.40094	0.00716633		ENSG00000182919$C11orf54	-0.693077	0.000463841
ENSG00000117385$P3H1	-0.912901	0.00716633		ENSG00000110675$ELMOD1	-2.2113	0.000463841
ENSG00000154102$C16orf74	1.5938	0.00726311		ENSG00000197150$ABCB8	0.850837	0.000465302
ENSG00000104853$CLPTM1	0.507865	0.00726325		ENSG00000108774$RAB5C	0.562143	0.000470131
ENSG00000120162$MOB3B	0.885328	0.00726325		ENSG00000181991$MRPS11	0.825105	0.00047949
ENSG00000081019$RSBN1	-0.541332	0.00737677		ENSG00000073150$PANX2	-0.921759	0.00047949
ENSG00000105198$LGALS13	3.30737	0.00737974		ENSG00000168795$ZBTB5	-0.437994	0.000480621
ENSG00000130818$ZNF426	-0.364049	0.00741822		ENSG00000137507$LRRC32	1.63401	0.000485469
ENSG00000173041$ZNF680	-0.489273	0.00749265		ENSG00000158483$FAM86C1	1.16035	0.000487132
ENSG00000131051$RBM39	-0.317887	0.00756276		ENSG00000172986$GXYLT2	-1.81266	0.000487132
ENSG00000235859$	-1.1919	0.00758637		ENSG00000183960$KCNH8	-1.59995	0.000487132
ENSG00000234439$KRT18P2	2.74147	0.00759012		ENSG00000197415$VEPH1	-2.97032	0.00049135
ENSG00000025039$RRAGD	-0.839432	0.00768725		ENSG00000279531$	-2.536	0.000493395
ENSG00000168214$RBPJ	-0.393019	0.00769074		ENSG00000144045$DQX1	-1.31707	0.000494484
ENSG00000146859$TMEM140	3.01684	0.00769074		ENSG00000249562$	-2.98667	0.000494976
ENSG00000111961$SASH1	-0.950562	0.00771368		ENSG00000133805$AMPD3	2.38588	0.000495286
ENSG00000130119$GNL3L	0.439283	0.00777644		ENSG00000109911$ELP4	-0.469812	0.000495286
ENSG00000271576$	-0.881155	0.0078253		ENSG00000182132$KCNIP1	-3.84811	0.000495286
ENSG00000036054$TBC1D23	-0.575517	0.00786902		ENSG00000124429$POF1B	2.33516	0.000495286
ENSG00000149311$ATM	-0.528142	0.0078763		ENSG00000142207$URB1	0.558977	0.000495286
ENSG00000168619$ADAM18	-2.62203	0.00799322		ENSG00000061987$MON2	-0.466552	0.0004974
ENSG00000214944$ARHGEF28	2.45757	0.00799322		ENSG00000053108$FSTL4	-3.00618	0.000502319
ENSG00000175283$DOLK	0.657279	0.00799322		ENSG00000232692$	2.67971	0.000503226
ENSG00000268108$	2.30953	0.00799322		ENSG00000168214$RBPJ	-0.458427	0.000505441
ENSG00000187942$LDLRAD2	-1.74547	0.00799322		ENSG00000163082$SGPP2	3.61096	0.000511833
ENSG00000164877$MICALL2	1.64999	0.00799322		ENSG00000115946$PNO1	0.836943	0.000519669
ENSG00000119684$MLH3	0.272921	0.00799322		ENSG00000271858$	-1.62497	0.00052379
ENSG00000162066$AMDHD2	0.783635	0.00807048		ENSG00000125434$SLC25A35	3.12253	0.00052379
ENSG00000135636$DYSF	1.62388	0.00807048		ENSG00000101463$SYNDIG1	-2.41838	0.000532667
ENSG00000197930$ERO1A	-0.763797	0.00807048		ENSG00000174652$ZNF266	-0.573854	0.000532667
ENSG00000198804$MT-CO1	0.772947	0.00807048		ENSG00000176194$	-3.90413	0.000537313
ENSG00000113328$CCNG1	-0.564827	0.00810984		ENSG00000102001$CACNA1F	-1.7825	0.000538207
ENSG00000234869$	-1.62761	0.00825365		ENSG00000013561$RNF14	0.631443	0.000541146
ENSG00000198712$MT-CO2	0.91026	0.00825365		ENSG00000160218$TRAPPC10	0.61225	0.000552575
ENSG00000121542$SEC22A	-0.592525	0.00825365		ENSG00000196660$SLC30A10	-3.47909	0.000556198
ENSG00000105708$ZNF14	-0.55801	0.00825365		ENSG00000145287$PLAC8	-2.4515	0.000556524
ENSG00000084674$APOB	2.29694	0.00826726		ENSG00000175274$TP53I11	1.26856	0.000567853
ENSG00000064601$CTSA	1.11519	0.0082802		ENSG00000163703$CRELD1	-0.787566	0.000568923
ENSG00000100280$AP1B1	0.414309	0.00829273		ENSG00000123836$PFKFB2	1.07569	0.000568923
ENSG00000153531$ADPRHL1	0.845738	0.0083322		ENSG00000114388$NPRL2	-0.594216	0.000573904
ENSG00000259676$	2.42127	0.0083322		ENSG00000145779$TNFAIP8	-0.970451	0.000577312
ENSG00000112195$TREML2	2.97159	0.0083322		ENSG00000153012$LGI2	1.54049	0.000579752
ENSG00000136273$HUS1	0.418698	0.00835945		ENSG00000109107$ALDOC	-1.73824	0.000581274
ENSG00000176087$SLC35A4	0.323478	0.00835945		ENSG00000087470$DNM1L	0.440398	0.000581501
ENSG00000227507$LTB	1.81896	0.00847002		ENSG00000168490$PHYHIP	3.55692	0.000581501
ENSG00000115112$TFCP2L1	2.43007	0.00847002		ENSG00000128973$CLN6	0.667101	0.000584301
ENSG00000203761$MSTO2P	-0.848645	0.00847995		ENSG00000214110$LDHAP4	-1.59808	0.000587089
ENSG00000156170$NDUFAF6	0.405136	0.0086564		ENSG00000224228$	1.60187	0.000589995
ENSG00000164266$SPINK1	-1.59442	0.00875404		ENSG00000261646$	-4.8295	0.000592864
ENSG00000234684$SDCBP2-AS1	0.819267	0.00881394		ENSG00000248605$	-2.10674	0.000594557
ENSG00000106305$AIMP2	0.799775	0.00882842		ENSG00000260372$AQP4-AS1	-4.32295	0.000599703
ENSG00000235023$	-1.23878	0.00882842		ENSG00000125354$SEPTIN6	-0.843967	0.000602479
ENSG00000143450$OAZ3	1.0694	0.00882842		ENSG00000138363$ATIC	1.20827	0.00060885
ENSG00000115548$KDM3A	-0.574787	0.00884759		ENSG00000106789$CORO2A	-0.600232	0.000613784
ENSG00000188554$NBR1	-0.35148	0.00884759		ENSG00000088836$SLC4A11	1.10485	0.00061953
ENSG00000188177$ZC3H6	-0.907155	0.00884939		ENSG00000141076$UTP4	0.701664	0.000627972
ENSG00000284309$	2.87998	0.00890184		ENSG00000160211$G6PD	0.525524	0.000643729
ENSG00000125650$PSPN	-0.817902	0.00890184		ENSG00000268278$	-3.73512	0.000644707
ENSG00000168758$SEMA4C	-0.870686	0.00892976		ENSG00000005249$PRKAR2B	1.45851	0.000645945
ENSG00000198380$GFPT1	-0.542218	0.00893239		ENSG00000137693$YAP1	-0.824398	0.000645945
ENSG00000174276$ZNHIT2	0.685991	0.0089492		ENSG00000101350$KIF3B	0.407971	0.000674013
ENSG00000198265$HELZ	-0.506591	0.00894986		ENSG00000157542$KCNJ6	-2.28343	0.000675674
ENSG00000168495$POLR3D	-0.73063	0.00894986		ENSG00000214013$GANC	-0.743152	0.000682544
ENSG00000130396$AFDN	-0.472548	0.00895299		ENSG00000064042$LIMCH1	-1.67408	0.000686381
ENSG00000166825$ANPEP	2.04303	0.00895299		ENSG00000204231$RXRB	-0.559713	0.000697718
ENSG00000258388$PPT2-EGFL8	-0.986553	0.00895299		ENSG00000198718$TOGARAM1	-0.473273	0.000699455
ENSG00000132763$MMACHC	0.653899	0.00896787		ENSG00000081087$OSTM1	0.679058	0.000705934
ENSG00000171100$MTM1	0.992627	0.00897157		ENSG00000169180$XPO6	0.611732	0.000705934
ENSG00000279191$	1.32766	0.0091376		ENSG00000158874$APOA2	2.91033	0.000708064
ENSG00000141076$UTP4	0.440476	0.00916682		ENSG00000250474$WBP1LP2	2.50943	0.00070947
ENSG00000066855$MTFR1	-0.504328	0.00924302		ENSG00000164932$CTHRC1	-1.87105	0.000711812
ENSG00000125912$NCLN	0.754276	0.00924695		ENSG00000121577$POPDC2	2.38657	0.000711812
ENSG00000112039$FANCE	1.44992	0.00934077		ENSG00000105227$PRX	-0.748567	0.000711812
ENSG00000168754$FAM178B	-1.89627	0.00935287		ENSG00000138658$ZGRF1	-0.871548	0.000717027
ENSG00000274386$TMEM269	-1.38694	0.00935287		ENSG00000106538$RARRES2	-1.5183	0.000720803
ENSG00000108242$CYP2C18	2.40282	0.00936171		ENSG00000050405$LIMA1	0.732591	0.000732068
ENSG00000083635$NUFIP1	0.462888	0.00936171		ENSG00000124201$ZNFX1	0.712468	0.000739822
ENSG00000085365$SCAMP1	-0.380769	0.0093842		ENSG00000237877$LINC01473	-1.27457	0.000741254
ENSG00000143590$EFNA3	-1.25905	0.00938569		ENSG00000213699$SLC35F6	1.06531	0.000741386
ENSG00000196911$KPNA5	-0.46846	0.00941926		ENSG00000283709$FAM238C	-1.62911	0.000741953
ENSG00000165516$KLHDC2	-0.494169	0.00945738		ENSG00000100027$YPEL1	-1.30476	0.000741953
ENSG00000137714$FDX1	1.6701	0.00954098		ENSG00000180881$CAPS2	-1.07781	0.000743531
ENSG00000207951$MIR561	1.85783	0.00954098		ENSG00000109775$UFSP2	-0.414437	0.000747
ENSG00000090372$STRN4	0.27957	0.00954098		ENSG00000172548$NIPAL4	2.55543	0.000753563
ENSG00000103145$HCFC1R1	-0.534149	0.00954847		ENSG00000040731$CDH10	-2.92828	0.000756136
ENSG00000188566$NDOR1	0.616744	0.00954847		ENSG00000135185$TMEM243	-0.62453	0.000774929
ENSG00000068028$RASSF1	-0.543548	0.00954847		ENSG00000101670$LIPG	1.30883	0.000777663
ENSG00000164488$DACT2	3.04675	0.00956987		ENSG00000156298$TSPAN7	-2.67426	0.000788166
ENSG00000105483$CARD8	-0.295813	0.00960471		ENSG00000198464$ZNF480	0.560637	0.000788166
ENSG00000198182$ZNF607	-0.316528	0.00960471		ENSG00000150712$MTMR12	0.437583	0.000789559
ENSG00000141965$FEM1A	0.623463	0.00968444		ENSG00000158292$GPR153	1.37905	0.000791213
ENSG00000213337$ANKRD39	-0.727557	0.00969292		ENSG00000163359$COL6A3	-2.55084	0.000792173
ENSG00000063180$CA11	-0.92558	0.00969292		ENSG00000049192$ADAMTS6	-1.68245	0.000801717
ENSG00000115295$CLIP4	1.52228	0.00969292		ENSG00000277534$	-1.0107	0.000803637
ENSG00000260160$	-0.931958	0.00969292		ENSG00000150275$PCDH15	-2.45011	0.000810162
ENSG00000260708$	-0.75078	0.00969292		ENSG00000244649$LINC02086	-3.52931	0.000810993
ENSG00000161958$FGF11	-1.89035	0.00969292		ENSG00000229557$LINC00379	-2.54809	0.000823727
ENSG00000106415$GLCCI1	1.19708	0.00969292		ENSG00000188029$CTSL3P	-3.45638	0.000842249
ENSG00000180914$OXTR	1.97752	0.00969292		ENSG00000273148$LINC00653	-1.17418	0.000842313
ENSG00000123836$PFKFB2	0.698518	0.00969292		ENSG00000114857$NKTR	-0.491893	0.000842313
ENSG00000188559$RALGAPA2	0.644404	0.00969292		ENSG00000177337$DLGAP1-AS1	1.12255	0.000846549
ENSG00000182902$SLC25A18	2.66849	0.00969292		ENSG00000162836$ACP6	-0.682478	0.000851789
ENSG00000198673$TAFA2	-1.20089	0.00969292		ENSG00000136950$ARPC5L	0.643382	0.000855608
ENSG00000169762$TAPT1	-0.303072	0.00969292		ENSG00000113240$CLK4	-0.634684	0.000855608
ENSG00000187678$SPRY4	1.00561	0.0098305		ENSG00000122733$PHF24	-2.1459	0.000855608
ENSG00000164074$ABHD18	-0.361989	0.00987262		ENSG00000166501$PRKCB	-3.44341	0.000855661
ENSG00000250986$LINC02600	-1.82619	0.00987262		ENSG00000222041$CYTOR	1.25797	0.000866398
ENSG00000171522$PTGER4	1.49875	0.00989967		ENSG00000100395$L3MBTL2	0.631028	0.000880932
ENSG00000158483$FAM86C1P	0.793668	0.00990411		ENSG00000111666$CHPT1	0.547188	0.000887372
ENSG00000223107$RNU2-72P	2.63985	0.00996291		ENSG00000109771$LRP2BP	-0.998341	0.000906395
ENSG00000164329$TENT2	-0.286333	0.00996291		ENSG00000184371$CSF1	1.43631	0.000919918
ENSG00000052723$SIKE1	-0.37158	0.00996931		ENSG00000113594$LIFR	1.63838	0.000919918
ENSG00000149091$DGKZ	0.836209	0.0100147		ENSG00000138617$PARP16	-0.827626	0.000936747
ENSG00000105825$TFPI2	1.37654	0.0100252		ENSG00000178397$FAM220A	-0.538893	0.000940171
ENSG00000079150$FKBP7	-0.961323	0.0101125		ENSG00000163705$FANCD2OS	2.98699	0.000940171
ENSG00000053254$FOXN3	-0.524388	0.010153		ENSG00000184838$PRR16	1.43306	0.000940171
ENSG00000102098$SCML2	0.90335	0.010153		ENSG00000232252$	-4.2526	0.0009408
ENSG00000131791$PRKAB2	-1.05097	0.0101957		ENSG00000177951$BET1L	-0.464641	0.000947301
ENSG00000130479$MAP1S	0.552234	0.0102148		ENSG00000119121$TRPM6	1.44559	0.000947766
ENSG00000180233$ZNRF2	-0.906914	0.0102447		ENSG00000196407$THEM5	3.1099	0.000953534
ENSG00000104731$KLHDC4	0.56471	0.0103021		ENSG00000186369$LINC00643	1.2706	0.000956805
ENSG00000167264$DUS2	0.48506	0.0103215		ENSG00000198961$PJA2	-0.655379	0.000956805
ENSG00000115966$ATF2	-0.498696	0.0103518		ENSG00000078549$ADCYAP1R1	-3.14512	0.000966878
ENSG00000059804$SLC2A3	-1.314	0.0104297		ENSG00000081154$PCNP	-0.425123	0.000966878
ENSG00000128578$STRIP2	1.49531	0.0104297		ENSG00000231888$MTND5P15	2.21551	0.000974519
ENSG00000141505$ASGR1	-0.731613	0.0104359		ENSG00000170091$NSG2	2.58381	0.000974519
ENSG00000071462$BUD23	0.563937	0.0104412		ENSG00000162734$PEA15	0.483715	0.000974519
ENSG00000214706$IFRD2	0.749719	0.0104412		ENSG00000156384$SFR1	-1.08111	0.000974519
ENSG00000159363$ATP13A2	0.680969	0.0104483		ENSG00000104825$NFKBIB	0.938503	0.000978863
ENSG00000175105$ZNF654	-0.384399	0.0104515		ENSG00000164096$C4orf3	-0.760072	0.000984021
ENSG00000132196$HSD17B7	-0.639906	0.0104722		ENSG00000117152$RGS4	-3.29525	0.000990082
ENSG00000145817$YIPF5	-0.462977	0.0104957		ENSG00000214274$ANG	-1.38747	0.000992477
ENSG00000272501$	-1.33151	0.0106179		ENSG00000278467$	-1.01235	0.000999254
ENSG00000141446$ESCO1	-0.440253	0.0106179		ENSG00000137414$FAM8A1	-0.633873	0.000999254
ENSG00000183597$TANGO2	0.537709	0.0106246		ENSG00000272661$	-1.91137	0.00100033
ENSG00000177951$BET1L	-0.558588	0.0106649		ENSG00000137168$PPIL1	0.478535	0.00100287
ENSG00000166411$IDH3A	0.905671	0.0106649		ENSG00000168060$NAALADL1	-2.3534	0.00100296
ENSG00000180815$MAP3K15	-1.2179	0.0106649		ENSG00000172007$RAB33B	-0.740006	0.00100312
ENSG00000065320$NTN1	2.12013	0.0106649		ENSG00000228089$PNKDP1	-2.88686	0.00100426
ENSG00000085415$SEH1L	0.444348	0.0106834		ENSG00000099338$CATSPERG	-1.04593	0.00100855
ENSG00000148488$ST8SIA6	-2.91164	0.0107142		ENSG00000178031$ADAMTSL1	3.0033	0.0010099
ENSG00000203952$CCDC160	1.23289	0.0107269		ENSG00000084774$CAD	0.628697	0.0010099
ENSG00000162642$C1orf52	-0.349418	0.0107687		ENSG00000091129$NRCAM	1.46058	0.0010099
ENSG00000186603$HPDL	1.51331	0.0107687		ENSG00000187550$SBK2	-2.12679	0.0010099
ENSG00000132424$PNISR	-0.419101	0.0107687		ENSG00000069702$TGFBR3	2.66401	0.0010099
ENSG00000204574$ABCF1	0.518461	0.0107734		ENSG00000089195$TRMT6	0.925507	0.0010099
ENSG00000161381$PLXDC1	-1.97254	0.0107734		ENSG00000196267$ZNF836	-0.821175	0.0010099
ENSG00000132950$ZMYM5	-0.447141	0.0107734		ENSG00000166900$STX3	0.602921	0.00101846
ENSG00000189306$RRP7A	0.500172	0.0108768		ENSG00000142552$RCN3	-2.16925	0.00102316
ENSG00000181754$AMIGO1	1.11387	0.0109197		ENSG00000079156$OSBPL6	2.45154	0.00102914
ENSG00000148719$DNAJB12	0.460612	0.0109197		ENSG00000184117$NIPSNAP1	-0.689181	0.00103415
ENSG00000132294$EFR3A	0.404586	0.0109197		ENSG00000228252$COL6A4P2	-2.75131	0.00104571
ENSG00000237101$	-1.91443	0.0110925		ENSG00000163012$	4.07621	0.00104571
ENSG00000198938$MT-CO3	0.749638	0.0111138		ENSG00000132952$USPL1	-0.476831	0.00105921
ENSG00000182400$TRAPPC6B	-0.362802	0.0111138		ENSG00000145016$RUBCN	0.681656	0.00108796
ENSG00000167851$CD300A	-3.84512	0.0111689		ENSG00000278896$	-0.980753	0.00109039
ENSG00000019549$SNAI2	1.09473	0.0111689		ENSG00000239268$	4.45794	0.00109046
ENSG00000170348$TMED10	-0.355426	0.0112648		ENSG00000137171$KLC4	-0.754425	0.00111858
ENSG00000263201$DPEP2NB	2.72769	0.0112678		ENSG00000115295$CLIP4	1.93776	0.00112093
ENSG00000164187$LMBRD2	-0.539923	0.0112678		ENSG00000138821$SLC39A8	1.00095	0.00112153
ENSG00000127914$AKAP9	-0.376802	0.0112808		ENSG00000107295$SH3GL2	3.61226	0.00112203
ENSG00000196167$COLCA1	1.98464	0.0113025		ENSG00000239405$TMED10P2	-1.33893	0.00113464
ENSG00000120805$ARL1	-0.620205	0.0113725		ENSG00000256806$C17orf100	-1.30404	0.00114491
ENSG00000112578$BYSL	0.69548	0.0113725		ENSG00000204186$ZDBF2	-1.0363	0.00114782
ENSG00000157404$KIT	1.47469	0.0113842		ENSG00000110697$PITPNM1	0.906886	0.00114864
ENSG00000237491$LINC01409	-1.055	0.0113842		ENSG00000065057$NTHL1	0.792091	0.0011541
ENSG00000154914$USP43	0.902312	0.0113842		ENSG00000084710$EFR3B	2.26902	0.00115722
ENSG00000106144$CASP2	0.3494	0.0114131		ENSG00000112414$ADGRG6	0.74034	0.00115832
ENSG00000164117$FBXO8	-0.43238	0.0114131		ENSG00000196776$CD47	0.57816	0.00115832
ENSG00000156384$SFR1	-0.774463	0.0114131		ENSG00000246889$	1.44672	0.00115832
ENSG00000156958$GALK2	-0.481352	0.0114551		ENSG00000073605$GSDMB	-0.776985	0.00115832
ENSG00000186918$ZNF395	-0.949417	0.0114551		ENSG00000168566$SNRNP48	-0.749401	0.00115832
ENSG00000206344$HCG27	-1.33826	0.011514		ENSG00000167608$TMC4	-1.01713	0.00116414
ENSG00000225783$MIAT	-3.05958	0.01163		ENSG00000087269$NOP14	1.01185	0.00116811
ENSG00000140750$ARHGAP17	0.80915	0.0117034		ENSG00000123427$EEF1AKMT3	-0.622613	0.00118924
ENSG00000171791$BCL2	2.34629	0.0117034		ENSG00000184887$BTBD6	0.544012	0.00119614
ENSG00000121898$CPXM2	-1.25622	0.0117034		ENSG00000151364$KCTD14	-1.24168	0.00120833
ENSG00000272970$	-1.69717	0.0117034		ENSG00000273284$	-0.948679	0.00121427
ENSG00000115919$KYNU	2.53494	0.0117034		ENSG00000173273$TNKS	-0.474148	0.00121427
ENSG00000065675$PRKCQ	1.01747	0.0117317		ENSG00000128564$VGF	1.32957	0.00121942
ENSG00000204344$STK19	-0.390394	0.0117317		ENSG00000137691$CFAP300	-1.10838	0.00122348
ENSG00000072422$RHOBTB1	1.57995	0.0118469		ENSG00000162733$DDR2	0.732502	0.00122348
ENSG00000076864$RAP1GAP	2.20205	0.0118752		ENSG00000105048$TNNT1	-1.22207	0.00122348
ENSG00000160218$TRAPPC10	0.474143	0.0118828		ENSG00000260822$	-1.22795	0.00122766
ENSG00000256340$ABCC6P1	-1.87641	0.0121626		ENSG00000084674$APOB	2.80326	0.00123054
ENSG00000127249$ATP13A4	-1.87013	0.0121626		ENSG00000162551$ALPL	3.49146	0.00123828
ENSG00000155097$ATP6V1C1	0.640141	0.0121626		ENSG00000151131$C12orf45	0.430979	0.00123828
ENSG00000171302$CANT1	0.622577	0.0121626		ENSG00000279412$	-2.67723	0.00123828
ENSG00000145721$LIX1	1.68944	0.0121626		ENSG00000178922$HYI	1.01233	0.00123828
ENSG00000100266$PACSIN2	0.655909	0.0121626		ENSG00000071242$RPS6KA2	0.888083	0.00123828
ENSG00000164211$STARD4	-0.689682	0.0122293		ENSG00000244045$TMEM199	0.472001	0.00123828
ENSG00000251379$	-1.67898	0.0122372		ENSG00000185269$NOTUM	-1.93902	0.00124249
ENSG00000234614$C2CD4D-AS1	0.919986	0.0122817		ENSG00000100413$POLR3H	0.789277	0.00125221
ENSG00000180479$ZNF571	-0.630772	0.01231		ENSG00000139304$PTPRQ	2.95332	0.00125331
ENSG00000115137$DNAJC27	-0.467169	0.0123118		ENSG00000064655$EYA2	-2.05617	0.00125586
ENSG00000144040$SFXN5	0.683313	0.0123118		ENSG00000271824$SMIM32	-2.34401	0.00126094
ENSG00000048649$RSF1	-0.396369	0.0123732		ENSG00000160179$ABCG1	2.13029	0.00126597
ENSG00000102401$ARMCX3	-0.355483	0.0124121		ENSG00000185813$PCYT2	0.819197	0.00126597
ENSG00000101439$CST3	-0.412843	0.0124121		ENSG00000112183$RBM24	3.09665	0.00126597
ENSG00000172057$ORMDL3	-0.385845	0.0124121		ENSG00000187678$SPRY4	1.92477	0.00126597
ENSG00000129646$QRICH2	0.557732	0.0124121		ENSG00000151135$TMEM263	-0.851423	0.0012678
ENSG00000188811$NHLRC3	-0.574952	0.0124669		ENSG00000233264$	1.33295	0.00127003
ENSG00000214290$COLCA2	2.12808	0.0124968		ENSG00000153310$FAM49B	0.431834	0.00127003
ENSG00000103550$KNOP1	0.659369	0.0125176		ENSG00000066583$ISOC1	0.614001	0.00127003
ENSG00000161714$PLCD3	0.988515	0.0125186		ENSG00000220785$MTMR9LP	-1.51908	0.00127003
ENSG00000260034$LCMT1-AS2	2.18589	0.0125392		ENSG00000198730$CTR9	0.654655	0.00127967
ENSG00000091542$ALKBH5	-0.531257	0.0125812		ENSG00000157103$SLC6A1	-4.07652	0.00128457
ENSG00000205923$CEMP1	-1.92754	0.0125812		ENSG00000141639$MAPK4	1.11033	0.00128547
ENSG00000106991$ENG	1.42234	0.0125812		ENSG00000148814$LRRC27	-0.842434	0.00129641
ENSG00000167114$SLC27A4	0.825052	0.0125812		ENSG00000082556$OPRK1	-2.60169	0.00129641
ENSG00000157617$C2CD2	1.00022	0.012691		ENSG00000120696$KBTBD7	-0.658354	0.00129671
ENSG00000141756$FKBP10	-0.733871	0.012691		ENSG00000173262$SLC2A14	-1.47723	0.00129671
ENSG00000124257$NEURL2	1.13615	0.012691		ENSG00000145819$ARHGAP26	0.818012	0.0013033
ENSG00000123353$ORMDL2	0.481686	0.012691		ENSG00000163739$CXCL1	3.98471	0.00131424
ENSG00000181029$TRAPPC5	-0.753034	0.012691		ENSG00000168143$FAM83B	-0.611322	0.00131424
ENSG00000244607$CCDC13	1.79102	0.0127236		ENSG00000197575$RPS17P2	-3.18208	0.00131424
ENSG00000166037$CEP57	-0.496615	0.0127236		ENSG00000173918$C1QTNF1	2.73071	0.00131633
ENSG00000261373$VPS9D1-AS1	1.56491	0.0127236		ENSG00000108433$GOSR2	-0.495752	0.0013281
ENSG00000156273$BACH1	-0.599131	0.0127337		ENSG00000170445$HARS1	0.371459	0.00133419
ENSG00000109265$CRACD	0.529829	0.0127337		ENSG00000111684$LPCAT3	0.313213	0.00133419
ENSG00000163703$CRELD1	-0.758367	0.0128043		ENSG00000120899$PTK2B	1.66939	0.00133419
ENSG00000176092$CRYBG2	1.24221	0.0128406		ENSG00000162512$SDC3	1.00677	0.00133419
ENSG00000152767$FARP1	-0.440191	0.0128406		ENSG00000135723$FHOD1	0.590569	0.00136203
ENSG00000087338$GMCL1	-0.499269	0.0128406		ENSG00000072657$TRHDE	1.28194	0.00136278
ENSG00000136240$KDELR2	-0.562112	0.0128406		ENSG00000281881$	1.27719	0.00136278
ENSG00000104738$MCM4	0.720343	0.0128406		ENSG00000185495$	-0.826067	0.00136674
ENSG00000130733$YIPF2	-0.621324	0.0128406		ENSG00000144043$TEX261	0.506793	0.00136674
ENSG00000139651$ZNF740	-0.35105	0.0128406		ENSG00000233885$YEATS2-AS1	1.45895	0.00136761
ENSG00000213763$ACTBP2	1.2536	0.0128641		ENSG00000104221$BRF2	-0.436841	0.00138618
ENSG00000271503$CCL5	2.42499	0.0128641		ENSG00000141682$PMAIP1	2.41215	0.00138618
ENSG00000255020$	1.60794	0.0128641		ENSG00000198963$RORB	3.621	0.00139027
ENSG00000109320$NFKB1	0.558428	0.0128641		ENSG00000155926$SLA	-2.27625	0.00139027
ENSG00000156222$SLC28A1	-2.00262	0.0128641		ENSG00000215251$FASTKD5	0.683282	0.00139156
ENSG00000091127$PUS7	0.919349	0.0129231		ENSG00000188649$CC2D2B	2.64637	0.00139662
ENSG00000107021$TBC1D13	0.261714	0.0129894		ENSG00000164488$DACT2	3.21176	0.00140342
ENSG00000166569$CPLX4	2.85863	0.0130596		ENSG00000186407$CD300E	-4.4963	0.00140633
ENSG00000146215$CRIP3	-1.61248	0.0130596		ENSG00000139567$ACVRL1	3.26087	0.00141084
ENSG00000121858$TNFSF10	-2.88959	0.0131221		ENSG00000145996$CDKAL1	-0.503137	0.00144307
ENSG00000182700$IGIP	-0.951185	0.0131455		ENSG00000151617$EDNRA	-3.10137	0.00147526
ENSG00000197406$DIO3	1.84537	0.0132148		ENSG00000092853$CLSPN	0.861109	0.00147898
ENSG00000141401$IMPA2	1.4945	0.0132148		ENSG00000148110$MFSD14B	0.553023	0.00147954
ENSG00000186951$PPARA	-0.658558	0.0132195		ENSG00000126001$CEP250	-1.03472	0.00148261
ENSG00000133028$SCO1	0.379913	0.0132497		ENSG00000163814$CDCP1	1.20316	0.0014851
ENSG00000070610$GBA2	0.367765	0.0132568		ENSG00000154222$CC2D1B	0.350521	0.0014904
ENSG00000186866$POFUT2	-0.623992	0.0132602		ENSG00000110011$DNAJC4	-0.686166	0.0014904
ENSG00000114857$NKTR	-0.517273	0.0132802		ENSG00000139737$SLAIN1	-1.0745	0.0014904
ENSG00000147573$TRIM55	-0.646904	0.0133489		ENSG00000268555$	-3.54261	0.00149254
ENSG00000117616$RSRP1	-0.396607	0.0133621		ENSG00000172673$THEMIS	-2.57111	0.00149254
ENSG00000163935$SFMBT1	0.503659	0.0135386		ENSG00000150347$ARID5B	0.704075	0.00151212
ENSG00000163611$SPICE1	-0.663312	0.0135821		ENSG00000172426$RSPH9	-2.52666	0.00151212
ENSG00000184545$DUSP8	0.778278	0.0135894		ENSG00000167114$SLC27A4	0.99535	0.00153216
ENSG00000167612$ANKRD33	1.904	0.013647		ENSG00000139514$SLC7A1	0.810336	0.00156018
ENSG00000139182$CLSTN3	-0.466651	0.013647		ENSG00000164304$CAGE1	-2.01534	0.00156292
ENSG00000170745$KCNS3	1.11281	0.013647		ENSG00000273045$C2orf15	-1.00338	0.00156553
ENSG00000137171$KLC4	-0.467611	0.013647		ENSG00000145920$CPLX2	-3.23098	0.00158446
ENSG00000174840$PDE12	0.428529	0.013647		ENSG00000277462$ZNF670	-1.2465	0.00158446
ENSG00000091137$SLC26A4	1.38744	0.013647		ENSG00000277972$CISD3	0.790725	0.00158609
ENSG00000143033$MTF2	-0.369446	0.0136782		ENSG00000117154$IGSF21	-4.28902	0.00158609
ENSG00000225556$C2CD4D	2.15599	0.0136901		ENSG00000164620$RELL2	1.1482	0.00159017
ENSG00000223850$MYCNUT	2.32627	0.0137521		ENSG00000142549$IGLON5	-3.13035	0.00159361
ENSG00000100934$SEC23A	-0.616727	0.0137521		ENSG00000104142$VPS18	0.383274	0.00159921
ENSG00000082269$FAM135A	1.39682	0.0137628		ENSG00000181444$ZNF467	-1.55597	0.00160031
ENSG00000183067$IGSF5	2.75381	0.0137628		ENSG00000180815$MAP3K15	-1.4466	0.00161625
ENSG00000261764$KRT18P18	1.49037	0.0138381		ENSG00000248858$	-1.09649	0.00161724
ENSG00000254874$	2.54781	0.0138907		ENSG00000140750$ARHGAP17	1.61029	0.00161776
ENSG00000170345$FOS	-1.77552	0.0138907		ENSG00000174996$KLC2	0.596846	0.00161776
ENSG00000119820$YIPF4	-0.251191	0.0140218		ENSG00000223813$	-1.69656	0.00162047
ENSG00000085978$ATG16L1	0.491078	0.014158		ENSG00000179295$PTPN11	0.383326	0.00162047
ENSG00000110321$EIF4G2	0.684624	0.014158		ENSG00000141756$FKBP10	-0.667433	0.0016251
ENSG00000239268$	2.92601	0.014158		ENSG00000101144$BMP7	-1.10777	0.00162767
ENSG00000128604$IRF5	2.35128	0.014158		ENSG00000198604$BAZ1A	0.489175	0.00163212
ENSG00000144771$LRTM1	2.40159	0.014158		ENSG00000011465$DCN	2.39155	0.00163839
ENSG00000108848$LUC7L3	-0.361326	0.014158		ENSG00000115073$ACTR1B	-0.524057	0.00164249
ENSG00000185022$MAFF	1.53077	0.014158		ENSG00000283342$	-2.01106	0.00164249
ENSG00000102100$SLC35A2	-0.686674	0.014158		ENSG00000096063$SRPK1	0.70316	0.00164249
ENSG00000100304$TTLL12	0.59785	0.014158		ENSG00000165997$ARL5B	-0.956429	0.0016555
ENSG00000234832$NXT1-AS1	-1.36128	0.0142123		ENSG00000180053$NKX2-6	-3.6171	0.00167362
ENSG00000196954$CASP4	2.48186	0.014279		ENSG00000279191$	1.56383	0.00167466
ENSG00000185650$ZFP36L1	-0.677317	0.014279		ENSG00000279393$	-2.75363	0.00168942
ENSG00000165511$ZNF22-AS1	1.25502	0.0142939		ENSG00000178573$MAF	-1.91081	0.00171575
ENSG00000095564$BTAF1	-0.392778	0.0143051		ENSG00000171004$HS6ST2	-1.36056	0.00172047
ENSG00000145088$EAF2	-1.29196	0.0143051		ENSG00000166411$IDH3A	1.4804	0.00172047
ENSG00000136866$ZFP37	-1.06629	0.0143051		ENSG00000124749$COL21A1	3.30645	0.00173114
ENSG00000159882$ZNF230	-0.484236	0.0143925		ENSG00000071462$BUD23	0.958059	0.00174015
ENSG00000151651$ADAM8	1.42718	0.0144212		ENSG00000234378$	2.3639	0.0017492
ENSG00000179776$CDH5	2.69306	0.0144507		ENSG00000004864$SLC25A13	0.513587	0.0017492
ENSG00000160818$GPATCH4	0.893749	0.0144507		ENSG00000246898$LINC00920	1.50291	0.00175305
ENSG00000237643$	3.53362	0.0144708		ENSG00000183844$FAM3B	3.79246	0.00175534
ENSG00000267940$	-1.03661	0.0144708		ENSG00000141873$SLC39A3	0.831594	0.00176397
ENSG00000159023$EPB41	-0.523126	0.0144708		ENSG00000067798$NAV3	1.64619	0.00176878
ENSG00000152795$HNRNPDL	-0.317103	0.0144708		ENSG00000171522$PTGER4	1.67462	0.00176878
ENSG00000025800$KPNA6	0.509249	0.0144708		ENSG00000113319$RASGRF2	-1.3934	0.00176878
ENSG00000170442$KRT86	1.17631	0.0144708		ENSG00000222005$LINC01118	2.44796	0.00178881
ENSG00000170091$NSG2	2.4308	0.0144708		ENSG00000198346$ZNF813	-0.834045	0.0018447
ENSG00000111325$OGFOD2	-0.580308	0.0144708		ENSG00000237491$LINC01409	-1.06043	0.0018516
ENSG00000126790$L3HYPDH	-0.608691	0.0145671		ENSG00000170820$FSHR	2.49116	0.00186899
ENSG00000141034$GID4	-0.44397	0.0146326		ENSG00000174669$SLC29A2	-0.636436	0.00186899
ENSG00000248485$PCP4L1	1.50109	0.0146326		ENSG00000163931$TKT	0.757269	0.00186899
ENSG00000039560$RAI14	1.19442	0.0146326		ENSG00000167261$DPEP2	2.52482	0.00190308
ENSG00000245958$	-0.684189	0.0147124		ENSG00000225264$ZNRF2P2	-1.20284	0.00191062
ENSG00000135502$SLC26A10	-1.25073	0.0147124		ENSG00000106633$GCK	-1.90095	0.00192203
ENSG00000173868$PHOSPHO1	2.36394	0.0147454		ENSG00000006327$TNFRSF12A	0.969686	0.00192203
ENSG00000244045$TMEM199	0.506554	0.0147454		ENSG00000114098$ARMC8	0.264232	0.00192333
ENSG00000001084$GCLC	0.704648	0.0147917		ENSG00000181019$NQO1	1.33384	0.00192333
ENSG00000260641$	-0.931001	0.0149537		ENSG00000095637$SORBS1	2.55782	0.00192679
ENSG00000186314$PRELID2	-0.586193	0.0149537		ENSG00000171357$LURAP1	1.70371	0.00193768
ENSG00000256594$	-0.417478	0.0149741		ENSG00000137101$CD72	-1.39081	0.0019427
ENSG00000141696$P3H4	-0.70039	0.0149741		ENSG00000262583$TMEM231P1	-1.42193	0.0019427
ENSG00000139292$LGR5	2.03902	0.0150074		ENSG00000240449$	-2.15066	0.00196211
ENSG00000168924$LETM1	0.724279	0.0150337		ENSG00000261696$	-3.23693	0.00196211
ENSG00000104783$KCNN4	1.71597	0.0150675		ENSG00000238778$RNU7-80P	1.80077	0.00198247
ENSG00000116871$MAP7D1	0.382651	0.0150675		ENSG00000274386$TMEM269	-1.43594	0.00199349
ENSG00000003436$TFPI	1.73625	0.0151218		ENSG00000276045$ORAI1	1.22885	0.00201031
ENSG00000215089$KRT18P11	1.03304	0.0151312		ENSG00000103888$CEMIP	1.86099	0.00201272
ENSG00000196684$HSH2D	2.95927	0.0151555		ENSG00000100592$DAAM1	-0.673001	0.00201272
ENSG00000238227$TMEM250	0.584519	0.0151555		ENSG00000141505$ASGR1	-0.827935	0.00202617
ENSG00000264364$DYNLL2	0.414558	0.015233		ENSG00000196167$COLCA1	2.32396	0.00202617
ENSG00000268287$	2.34164	0.015233		ENSG00000132323$ILKAP	0.461118	0.00203633
ENSG00000156471$PTDSS1	0.956574	0.015233		ENSG00000253471$	-3.62267	0.0020556
ENSG00000164080$RAD54L2	0.57174	0.015233		ENSG00000198208$RPS6KL1	1.58974	0.00207143
ENSG00000121671$CRY2	-0.558387	0.0152596		ENSG00000221944$TIGD1	-0.60871	0.00210304
ENSG00000138162$TACC2	2.00388	0.0152596		ENSG00000179776$CDH5	3.07579	0.00210372
ENSG00000113282$CLINT1	-0.438045	0.0153096		ENSG00000214822$KRT16P3	-1.62015	0.00211414
ENSG00000152464$RPP38	0.358319	0.0153124		ENSG00000266127$ZNF415P1	1.00786	0.00211496
ENSG00000069702$TGFBR3	1.96023	0.0153124		ENSG00000078804$TP53INP2	1.40942	0.00212571
ENSG00000181026$AEN	0.57373	0.0153162		ENSG00000137496$IL18BP	-0.581152	0.00213727
ENSG00000088256$GNA11	0.586026	0.015385		ENSG00000134352$IL6ST	-0.834616	0.00213727
ENSG00000160867$FGFR4	1.54536	0.0153872		ENSG00000167272$POP5	0.772251	0.00213727
ENSG00000102054$RBBP7	0.756244	0.0153872		ENSG00000186298$PPP1CC	-0.46285	0.00215324
ENSG00000127616$SMARCA4	0.313065	0.0154226		ENSG00000179222$MAGED1	-1.0717	0.00217954
ENSG00000139304$PTPRQ	3.04518	0.0154766		ENSG00000204152$TIMM23B	0.529244	0.00217954
ENSG00000111276$CDKN1B	-0.69935	0.0156026		ENSG00000243156$MICAL3	-1.2493	0.00218006
ENSG00000099869$IGF2-AS	-0.732494	0.0156026		ENSG00000119682$AREL1	0.494172	0.00218605
ENSG00000105227$PRX	-0.567835	0.0156026		ENSG00000107938$EDRF1	-0.44662	0.00218605
ENSG00000188263$IL17REL	3.65477	0.0156403		ENSG00000253190$	1.44313	0.00218605
ENSG00000280285$	2.31495	0.0156679		ENSG00000264395$MIR3193	-2.75949	0.00218605
ENSG00000169967$MAP3K2	-0.391419	0.0156679		ENSG00000095564$BTAF1	-0.468476	0.00219308
ENSG00000101746$NOL4	-1.34929	0.0157927		ENSG00000074696$HACD3	0.446119	0.00219308
ENSG00000065485$PDIA5	-0.384341	0.0158226		ENSG00000064703$DDX20	0.457048	0.00219556
ENSG00000254901$BORCS8	0.491255	0.0158495		ENSG00000091428$RAPGEF4	-1.69784	0.00220928
ENSG00000099840$IZUMO4	-1.48517	0.0158495		ENSG00000174516$PELI3	-1.02088	0.00223341
ENSG00000052841$TTC17	-0.470819	0.0158495		ENSG00000183605$SFXN4	0.917864	0.00224426
ENSG00000106804$C5	1.08116	0.0158568		ENSG00000268894$PLCE1-AS1	2.1089	0.00225279
ENSG00000135905$DOCK10	2.6424	0.0158652		ENSG00000163539$CLASP2	0.350836	0.00229566
ENSG00000176595$KBTBD11	-0.663077	0.0160082		ENSG00000167716$WDR81	0.446624	0.00229566
ENSG00000253476$	-0.911047	0.0160102		ENSG00000188811$NHLRC3	-0.515482	0.00230716
ENSG00000267440$LINC02594	1.58197	0.0160102		ENSG00000123728$RAP2C	-1.06197	0.00230716
ENSG00000118855$MFSD1	0.579002	0.0160114		ENSG00000114739$ACVR2B	-0.756299	0.00231102
ENSG00000115946$PNO1	0.589745	0.0160114		ENSG00000160688$FLAD1	0.902915	0.00231202
ENSG00000109133$TMEM33	0.510277	0.0160114		ENSG00000270442$	2.95394	0.00231948
ENSG00000142188$TMEM50B	-0.484287	0.0160114		ENSG00000243422$RPL23AP49	-1.71932	0.00231948
ENSG00000166501$PRKCB	-1.7287	0.0160358		ENSG00000161558$TMEM143	-0.845054	0.00231948
ENSG00000170153$RNF150	-1.71175	0.0160945		ENSG00000146411$SLC2A12	1.84753	0.00232051
ENSG00000147488$ST18	3.37179	0.0160945		ENSG00000157895$C12orf43	0.344391	0.00234073
ENSG00000204186$ZDBF2	-0.829014	0.0161793		ENSG00000210082$MT-RNR2	1.05538	0.00234891
ENSG00000168490$PHYHIP	2.8943	0.0162592		ENSG00000152076$CCDC74B	-2.25159	0.00235591
ENSG00000151532$VTI1A	0.35648	0.0162592		ENSG00000239672$NME1	0.770042	0.00235591
ENSG00000205221$VIT	-2.2918	0.016296		ENSG00000085832$EPS15	0.42853	0.0023602
ENSG00000071082$RPL31	-0.463558	0.0162998		ENSG00000229028$KRT223P	-3.53164	0.0023602
ENSG00000145246$ATP10D	1.20537	0.0163175		ENSG00000179388$EGR3	-3.28053	0.00236171
ENSG00000104863$LIN7B	-0.999124	0.0163175		ENSG00000182489$XKRX	2.76088	0.00236351
ENSG00000135917$SLC19A3	1.35803	0.0163175		ENSG00000128918$ALDH1A2	1.91944	0.00238925
ENSG00000131873$CHSY1	0.741544	0.0163219		ENSG00000182700$IGIP	-1.11747	0.00240187
ENSG00000197355$UAP1L1	-1.2072	0.0163219		ENSG00000205129$C4orf47	-1.4112	0.00240197
ENSG00000117533$VAMP4	-0.724872	0.0163629		ENSG00000188404$SELL	-1.36168	0.0024217
ENSG00000237149$ZNF503-AS2	-1.022	0.0163629		ENSG00000218792$HSPD1P16	-4.66308	0.0024254
ENSG00000183822$NCF4-AS1	3.86374	0.0164523		ENSG00000189052$CGB5	4.14696	0.00243373
ENSG00000120868$APAF1	-0.600909	0.0164691		ENSG00000246130$	-1.62281	0.00243373
ENSG00000197142$ACSL5	2.08533	0.0165125		ENSG00000174567$GOLT1A	2.50813	0.00243373
ENSG00000141179$PCTP	0.60419	0.0165125		ENSG00000151365$THRSP	-1.76767	0.00243373
ENSG00000278716$	1.65603	0.016573		ENSG00000131504$DIAPH1	0.702368	0.00243703
ENSG00000064763$FAR2	2.20341	0.016573		ENSG00000226328$NUP50-DT	1.95105	0.0024392
ENSG00000105953$OGDH	0.623026	0.016589		ENSG00000173451$THAP2	-0.860673	0.0024392
ENSG00000175899$A2M	2.56308	0.0166631		ENSG00000196220$SRGAP3	-0.743827	0.00244719
ENSG00000128973$CLN6	0.686382	0.0166631		ENSG00000237017$	-1.51635	0.00245744
ENSG00000198799$LRIG2	-0.454343	0.0166809		ENSG00000243554$	-0.603206	0.00245928
ENSG00000173077$DELEC1	-1.71772	0.0168395		ENSG00000109320$NFKB1	0.557088	0.00246487
ENSG00000270441$	-1.47543	0.0168395		ENSG00000164654$MIOS	0.575982	0.00246638
ENSG00000172009$THOP1	0.435323	0.0168395		ENSG00000205269$TMEM170B	-0.683823	0.00246694
ENSG00000181126$HLA-V	-2.03016	0.016844		ENSG00000139292$LGR5	2.10192	0.00248605
ENSG00000164010$ERMAP	-0.478193	0.0168567		ENSG00000185156$MFSD6L	-1.10879	0.00249625
ENSG00000132740$IGHMBP2	0.345361	0.0168567		ENSG00000204524$ZNF805	-0.629202	0.00249625
ENSG00000155530$LRGUK	0.987685	0.0168567		ENSG00000235098$ANKRD65	-1.4313	0.00250377
ENSG00000242485$MRPL20	0.39945	0.0168567		ENSG00000227507$LTB	2.2006	0.00250377
ENSG00000143952$VPS54	-0.195279	0.0168567		ENSG00000189221$MAOA	2.35877	0.00250377
ENSG00000170949$ZNF160	-0.592007	0.0168567		ENSG00000226928$RPS14P4	1.59847	0.00251919
ENSG00000113638$TTC33	-0.520017	0.0170137		ENSG00000123353$ORMDL2	0.802717	0.0025245
ENSG00000198856$OSTC	-0.490538	0.0170365		ENSG00000177380$PPFIA3	-1.22932	0.00252467
ENSG00000241030$RPL29P24	-1.17767	0.0170392		ENSG00000214050$FBXO16	-1.4126	0.00252992
ENSG00000144843$ADPRH	0.865724	0.0170718		ENSG00000105497$ZNF175	-1.31786	0.00253094
ENSG00000153487$ING1	-0.588621	0.0172339		ENSG00000224984$	-1.1795	0.00253247
ENSG00000120800$UTP20	0.787641	0.0172339		ENSG00000101074$R3HDML	-4.06371	0.00254968
ENSG00000168795$ZBTB5	-0.436424	0.0172339		ENSG00000135127$BICDL1	1.16686	0.00255613
ENSG00000164631$ZNF12	-0.516782	0.0172339		ENSG00000172164$SNTB1	2.32812	0.00256289
ENSG00000143457$GOLPH3L	-0.864425	0.0172693		ENSG00000129455$KLK8	-1.56323	0.0025778
ENSG00000078967$UBE2D4	0.5862	0.0172693		ENSG00000086015$MAST2	0.813071	0.0026116
ENSG00000104723$TUSC3	0.74584	0.0173057		ENSG00000135596$MICAL1	1.37348	0.0026116
ENSG00000196961$AP2A1	0.653727	0.0175575		ENSG00000104765$BNIP3L	-0.8076	0.00262364
ENSG00000148848$ADAM12	2.99165	0.0175768		ENSG00000174684$B4GAT1	-0.686911	0.00262377
ENSG00000089057$SLC23A2	0.693696	0.0175914		ENSG00000153395$LPCAT1	-0.418672	0.0026345
ENSG00000196214$ZNF766	-0.500033	0.0175914		ENSG00000249326$	-3.54658	0.00263785
ENSG00000171476$HOPX	2.16345	0.0176419		ENSG00000113580$NR3C1	-0.978697	0.00263785
ENSG00000104490$NCALD	-0.840581	0.0176857		ENSG00000249992$TMEM158	1.75103	0.00263785
ENSG00000067842$ATP2B3	2.99994	0.0176937		ENSG00000139832$RAB20	-1.18406	0.00263882
ENSG00000261455$LINC01003	1.16535	0.0176937		ENSG00000188672$RHCE	-1.75502	0.00263882
ENSG00000106683$LIMK1	0.482589	0.0178065		ENSG00000248712$CCDC153	-0.754344	0.0026449
ENSG00000198960$ARMCX6	-0.515413	0.0179197		ENSG00000116852$KIF21B	1.38538	0.0026449
ENSG00000184992$BRI3BP	0.743937	0.0179197		ENSG00000105379$ETFB	-0.655845	0.00264597
ENSG00000267731$	-1.59646	0.0179197		ENSG00000176358$TAC4	3.3531	0.00265995
ENSG00000270015$	-0.711603	0.0179197		ENSG00000163898$LIPH	2.15427	0.00267629
ENSG00000228300$FAM174C	0.657162	0.0179197		ENSG00000186111$PIP5K1C	1.07875	0.00267629
ENSG00000088340$FER1L4	-1.74808	0.0179197		ENSG00000122877$EGR2	-4.4258	0.00267743
ENSG00000054967$RELT	1.1643	0.0179197		ENSG00000179152$TCAIM	-0.759116	0.00268431
ENSG00000170271$FAXDC2	-0.956401	0.0179369		ENSG00000076864$RAP1GAP	3.48844	0.00271519
ENSG00000143198$MGST3	0.55698	0.0179369		ENSG00000180233$ZNRF2	-1.10287	0.00271573
ENSG00000107186$MPDZ	-0.503498	0.0179369		ENSG00000146122$DAAM2	1.21559	0.00273327
ENSG00000138035$PNPT1	0.637778	0.0179369		ENSG00000065970$FOXJ2	-0.83524	0.00273327
ENSG00000158545$ZC3H18	0.279321	0.0179369		ENSG00000104827$CGB3	4.32027	0.00274125
ENSG00000182771$GRID1	-2.33251	0.017955		ENSG00000277247$	3.31306	0.00274125
ENSG00000169403$PTAFR	1.73352	0.017955		ENSG00000198400$NTRK1	-3.09517	0.00274125
ENSG00000178229$ZNF543	-0.313559	0.017955		ENSG00000146278$PNRC1	-0.607198	0.00274125
ENSG00000188647$PTAR1	-0.481851	0.0180395		ENSG00000135917$SLC19A3	2.01771	0.00274125
ENSG00000186716$BCR	0.719023	0.0180566		ENSG00000251615$	1.30168	0.00274198
ENSG00000144048$DUSP11	-0.395462	0.0180566		ENSG00000135698$MPHOSPH6	0.629678	0.00275154
ENSG00000198815$FOXJ3	-0.505224	0.0180566		ENSG00000170381$SEMA3E	1.725	0.00275363
ENSG00000188338$SLC38A3	2.24551	0.0180566		ENSG00000197859$ADAMTSL2	-3.58853	0.00275741
ENSG00000120211$INSL4	2.85786	0.0181363		ENSG00000168781$PPIP5K1	0.768286	0.00275984
ENSG00000134602$STK26	-0.861467	0.0182518		ENSG00000042980$ADAM28	-1.3796	0.00276681
ENSG00000087008$ACOX3	0.685192	0.0182569		ENSG00000100814$CCNB1IP1	-0.450336	0.00276681
ENSG00000122641$INHBA	-0.775358	0.018292		ENSG00000117877$CD3EAP	1.09289	0.00276681
ENSG00000130595$TNNT3	-1.98257	0.018292		ENSG00000111653$ING4	-0.541065	0.00276681
ENSG00000111011$RSRC2	-0.356893	0.0183961		ENSG00000134452$FBH1	0.422381	0.00278927
ENSG00000108219$TSPAN14	0.50787	0.0183961		ENSG00000213197$NUDCP1	1.33302	0.00278927
ENSG00000182578$CSF1R	1.09173	0.0186015		ENSG00000281357$ARRDC3-AS1	0.891443	0.0027972
ENSG00000006607$FARP2	0.444531	0.0186159		ENSG00000106018$VIPR2	-2.35079	0.00279858
ENSG00000091428$RAPGEF4	-1.47333	0.018625		ENSG00000001084$GCLC	1.0727	0.00280086
ENSG00000033050$ABCF2	0.573688	0.0187316		ENSG00000118557$PMFBP1	-0.954432	0.00280672
ENSG00000171729$TMEM51	-0.935702	0.0187343		ENSG00000205302$SNX2	0.822524	0.00280831
ENSG00000182827$ACBD3	-0.627333	0.018748		ENSG00000205339$IPO7	0.463555	0.00281133
ENSG00000135074$ADAM19	0.988385	0.0187732		ENSG00000274070$CASTOR2	0.740458	0.00283364
ENSG00000101412$E2F1	0.951853	0.0187732		ENSG00000100711$ZFYVE21	0.334955	0.00283701
ENSG00000142961$MOB3C	-0.611621	0.0187732		ENSG00000120738$EGR1	-2.14026	0.00286051
ENSG00000276045$ORAI1	0.788606	0.0187732		ENSG00000153093$ACOXL	2.11487	0.00286517
ENSG00000003756$RBM5	-0.398652	0.0187732		ENSG00000143862$ARL8A	0.560865	0.00288151
ENSG00000148384$INPP5E	0.603684	0.0187818		ENSG00000184925$LCN12	-1.35622	0.00288947
ENSG00000106633$GCK	-1.40578	0.0187854		ENSG00000215861$	2.74585	0.00295919
ENSG00000157680$DGKI	1.71586	0.0188723		ENSG00000224658$	-3.37978	0.00297484
ENSG00000267040$	0.708632	0.018998		ENSG00000170965$PLAC1	2.18905	0.00297484
ENSG00000072786$STK10	0.750617	0.019032		ENSG00000265354$TIMM23	0.435858	0.00298153
ENSG00000168209$DDIT4	-1.06503	0.0191279		ENSG00000164291$ARSK	-0.788044	0.00299157
ENSG00000125352$RNF113A	-0.844349	0.0191279		ENSG00000085662$AKR1B1	2.1636	0.00301912
ENSG00000156697$UTP14A	0.725316	0.0191279		ENSG00000013297$CLDN11	1.93364	0.00301912
ENSG00000005243$COPZ2	-1.14891	0.0191377		ENSG00000130475$FCHO1	-1.18713	0.00301912
ENSG00000146350$TBC1D32	-0.686483	0.0191377		ENSG00000037474$NSUN2	0.481827	0.00301912
ENSG00000072657$TRHDE	0.97397	0.0191377		ENSG00000159423$ALDH4A1	0.630082	0.00303221
ENSG00000106261$ZKSCAN1	-0.315268	0.0191377		ENSG00000144668$ITGA9	-1.88568	0.00303442
ENSG00000216937$CCDC7	-0.807969	0.019155		ENSG00000111669$TPI1	-0.696577	0.0030771
ENSG00000090487$SPG21	0.540635	0.0191911		ENSG00000091972$CD200	2.50079	0.00307977
ENSG00000180346$TIGD2	1.2018	0.0191911		ENSG00000257027$	-0.642039	0.00308146
ENSG00000165689$ENTR1	0.606676	0.0192125		ENSG00000103145$HCFC1R1	-0.729552	0.00308146
ENSG00000138031$ADCY3	0.990174	0.0192286		ENSG00000162399$BSND	3.23873	0.00310425
ENSG00000251405$	1.58414	0.0192286		ENSG00000182372$CLN8	0.740229	0.00310531
ENSG00000128881$TTBK2	-0.471834	0.0192411		ENSG00000277118$	4.01958	0.00310994
ENSG00000061656$SPAG4	-1.49336	0.0192809		ENSG00000114812$VIPR1	1.4828	0.00316146
ENSG00000100605$ITPK1	0.583077	0.0193343		ENSG00000107331$ABCA2	-1.19806	0.00316177
ENSG00000151006$PRSS53	-0.906592	0.0193343		ENSG00000007255$TRAPPC6A	-0.714653	0.003168
ENSG00000110108$TMEM109	0.603942	0.0193343		ENSG00000080573$COL5A3	-2.06147	0.00322339
ENSG00000167770$OTUB1	0.22875	0.0193889		ENSG00000136381$IREB2	-0.420255	0.00322889
ENSG00000105520$PLPPR2	-1.04598	0.0193889		ENSG00000248746$ACTN3	-3.72413	0.0032389
ENSG00000278740$	-1.97541	0.0193899		ENSG00000167193$CRK	0.574215	0.00324817
ENSG00000161940$BCL6B	-2.2372	0.0193934		ENSG00000213859$KCTD11	-1.20274	0.00325303
ENSG00000048545$GUCA1A	-1.45916	0.0193934		ENSG00000213030$CGB8	4.20812	0.0032823
ENSG00000125812$GZF1	-0.442242	0.0194182		ENSG00000136141$LRCH1	0.501248	0.00328887
ENSG00000106018$VIPR2	-2.39109	0.0194264		ENSG00000188868$ZNF563	-0.811135	0.00328887
ENSG00000265096$C1QTNF1-AS1	3.42955	0.0195175		ENSG00000158201$ABHD3	1.50168	0.00329421
ENSG00000155034$FBXL18	0.633135	0.0195175		ENSG00000164309$CMYA5	-1.35566	0.00329421
ENSG00000200047$RN7SKP115	1.87058	0.0195175		ENSG00000148357$HMCN2	-1.21055	0.00329421
ENSG00000198246$SLC29A3	0.690135	0.0195175		ENSG00000114054$PCCB	0.439967	0.00330216
ENSG00000137547$MRPL15	0.615495	0.0196431		ENSG00000181090$EHMT1	0.354018	0.00330548
ENSG00000250786$SNHG18	-0.905239	0.0196431		ENSG00000165140$FBP1	2.61399	0.00331826
ENSG00000147408$CSGALNACT1	1.50363	0.0196474		ENSG00000140105$WARS1	-0.740855	0.00331826
ENSG00000249715$FER1L5	1.90826	0.0196474		ENSG00000174574$AKIRIN1	0.52556	0.00337532
ENSG00000198890$PRMT6	0.721975	0.0196474		ENSG00000170088$TMEM192	0.587487	0.00337532
ENSG00000181458$TMEM45A	-1.05502	0.0196474		ENSG00000261116$	-0.885013	0.00337775
ENSG00000101197$BIRC7	-0.906906	0.0196687		ENSG00000267784$	-1.79204	0.00337775
ENSG00000115762$PLEKHB2	0.439794	0.019711		ENSG00000176018$LYSMD3	-0.73864	0.0033786
ENSG00000283342$	-1.66924	0.0197402		ENSG00000151014$NOCT	-1.12476	0.00339698
ENSG00000076685$NT5C2	0.53945	0.0197717		ENSG00000105929$ATP6V0A4	2.80587	0.00339783
ENSG00000122390$NAA60	0.410208	0.0197963		ENSG00000124370$MCEE	-0.906613	0.00339783
ENSG00000131013$PPIL4	-0.387522	0.0197963		ENSG00000075142$SRI	-0.759729	0.0034418
ENSG00000145782$ATG12	-0.179574	0.0198136		ENSG00000257103$LSM14A	-0.217181	0.00351602
ENSG00000270055$	-1.05388	0.0198726		ENSG00000187908$	-3.25197	0.00351602
ENSG00000145016$RUBCN	0.571467	0.0199616		ENSG00000119705$SLIRP	0.521698	0.00351959
ENSG00000255583$	3.22693	0.019977		ENSG00000113494$PRLR	2.34095	0.00352195
ENSG00000280099$	-0.640358	0.019977		ENSG00000131462$TUBG1	0.453498	0.00353448
ENSG00000120696$KBTBD7	-0.477298	0.019977		ENSG00000232104$RFX3-AS1	-1.12489	0.00354298
ENSG00000164828$SUN1	-0.415136	0.019977		ENSG00000241213$LINC02024	4.03402	0.00355129
ENSG00000168890$TMEM150A	0.739153	0.019977		ENSG00000166510$CCDC68	2.08366	0.0035537
ENSG00000104907$TRMT1	0.572334	0.019977		ENSG00000241015$TPM3P9	-0.942975	0.00356398
ENSG00000184787$UBE2G2	0.552084	0.019977		ENSG00000159023$EPB41	-0.724032	0.00357715
ENSG00000141574$SECTM1	-1.76021	0.0199904		ENSG00000103269$RHBDL1	-0.694671	0.00360357
ENSG00000198523$PLN	-3.25791	0.0200009		ENSG00000134709$HOOK1	-0.80502	0.00361033
ENSG00000142039$CCDC97	0.724708	0.0200224		ENSG00000113742$CPEB4	1.48939	0.00362275
ENSG00000182809$CRIP2	1.73604	0.0200224		ENSG00000092036$HAUS4	-0.648463	0.0036306
ENSG00000090273$NUDC	0.41118	0.0200224		ENSG00000106344$RBM28	0.410942	0.0036306
ENSG00000160113$NR2F6	0.957928	0.0201326		ENSG00000171791$BCL2	2.82163	0.00363472
ENSG00000182568$SATB1	-0.821667	0.0201326		ENSG00000283511$	1.89774	0.00363472
ENSG00000173153$ESRRA	0.830567	0.0201733		ENSG00000151332$MBIP	-0.43462	0.00363472
ENSG00000266993$	1.20501	0.0202374		ENSG00000235194$PPP1R3E	-0.633845	0.00363472
ENSG00000162975$KCNF1	2.48418	0.0202374		ENSG00000283526$PRRT1B	-1.48282	0.00363472
ENSG00000266208$	0.697155	0.0202613		ENSG00000204710$SPDYC	3.48816	0.00363472
ENSG00000142623$PADI1	-1.42273	0.0202613		ENSG00000154342$WNT3A	3.22308	0.00363472
ENSG00000103546$SLC6A2	1.38862	0.0202618		ENSG00000120800$UTP20	0.773858	0.0036437
ENSG00000104043$ATP8B4	1.7664	0.0203332		ENSG00000128578$STRIP2	1.72561	0.00368826
ENSG00000115257$PCSK4	-0.941835	0.0204479		ENSG00000248932$	-0.743115	0.0036935
ENSG00000199130$MIR365A	-1.51345	0.020455		ENSG00000118600$RXYLT1	2.03167	0.0036935
ENSG00000135912$TTLL4	0.34283	0.020455		ENSG00000179023$KLHDC7A	-1.46595	0.00370846
ENSG00000164081$TEX264	0.487653	0.020456		ENSG00000115616$SLC9A2	2.73372	0.00370846
ENSG00000128607$KLHDC10	-0.372201	0.0205681		ENSG00000135966$TGFBRAP1	0.842226	0.00371006
ENSG00000256269$HMBS	0.365082	0.0205755		ENSG00000090273$NUDC	0.501643	0.00373239
ENSG00000130921$C12orf65	-0.502259	0.0206964		ENSG00000228241$MOB1AP1	-3.62732	0.00374218
ENSG00000205085$FAM71F2	1.28181	0.0207025		ENSG00000105198$LGALS13	2.99613	0.00374755
ENSG00000140511$HAPLN3	-1.17258	0.0207025		ENSG00000152214$RIT2	3.36524	0.00374755
ENSG00000163961$RNF168	-0.516409	0.0207025		ENSG00000280620$	3.55885	0.00374755
ENSG00000103005$USB1	0.525903	0.0207342		ENSG00000279406$	1.42802	0.00377665
ENSG00000103249$CLCN7	0.803395	0.0207467		ENSG00000021826$CPS1	-0.630101	0.00379009
ENSG00000163705$FANCD2OS	1.64979	0.0207538		ENSG00000160584$SIK3	1.45131	0.00379229
ENSG00000126217$MCF2L	-0.945788	0.0207538		ENSG00000089356$FXYD3	2.75293	0.0037964
ENSG00000139433$GLTP	0.721625	0.0209079		ENSG00000143942$CHAC2	1.39365	0.00381243
ENSG00000205710$C17orf107	-0.85114	0.0209386		ENSG00000155846$PPARGC1B	1.56927	0.00382187
ENSG00000172380$GNG12	0.977218	0.0209386		ENSG00000205710$C17orf107	-0.773729	0.00382274
ENSG00000145882$PCYOX1L	-0.898824	0.0209386		ENSG00000204518$AADACL4	2.54649	0.00383526
ENSG00000187231$SESTD1	0.991141	0.0209576		ENSG00000279529$	-0.711357	0.00384283
ENSG00000136270$TBRG4	0.471639	0.0209967		ENSG00000174628$IQCK	0.696237	0.00385402
ENSG00000078246$TULP3	-0.528227	0.0211166		ENSG00000197451$HNRNPAB	0.469788	0.00386129
ENSG00000172725$CORO1B	0.649928	0.021125		ENSG00000181291$TMEM132E	-1.78419	0.00386129
ENSG00000134899$ERCC5	-0.539698	0.0212222		ENSG00000201047$	-2.21331	0.00386503
ENSG00000243244$STON1	-0.737675	0.0212222		ENSG00000168461$RAB31	0.676098	0.00386503
ENSG00000154743$TSEN2	0.522064	0.0212222		ENSG00000039560$RAI14	1.62965	0.00388101
ENSG00000090316$MAEA	0.362056	0.021282		ENSG00000032219$ARID4A	-0.521055	0.0038881
ENSG00000270562$	-1.16024	0.0213264		ENSG00000225857$LINC02816	2.98872	0.00389078
ENSG00000126947$ARMCX1	-0.431304	0.021379		ENSG00000086848$ALG9	-0.463782	0.00389301
ENSG00000164615$CAMLG	-0.362953	0.021379		ENSG00000271503$CCL5	2.54887	0.00389301
ENSG00000113946$CLDN16	2.62202	0.021379		ENSG00000187790$FANCM	-0.491023	0.00391417
ENSG00000144045$DQX1	-1.11001	0.021379		ENSG00000204136$GGTA1P	-1.76863	0.00393281
ENSG00000115155$OTOF	2.40443	0.021379		ENSG00000113389$NPR3	-2.79037	0.00393281
ENSG00000164620$RELL2	0.965597	0.021379		ENSG00000133056$PIK3C2B	1.69963	0.00393281
ENSG00000137868$STRA6	2.08023	0.021379		ENSG00000143869$GDF7	2.73687	0.00395218
ENSG00000260966$	-0.845302	0.0213873		ENSG00000099992$TBC1D10A	0.897957	0.00405577
ENSG00000129925$PGAP6	0.812609	0.0214332		ENSG00000227671$	-0.861194	0.00406437
ENSG00000251022$THAP9-AS1	-0.516404	0.0214332		ENSG00000196358$NTNG2	-2.29025	0.00406437
ENSG00000096696$DSP	-0.771985	0.0214358		ENSG00000110906$KCTD10	0.387895	0.00406907
ENSG00000137693$YAP1	-0.479822	0.0214388		ENSG00000131148$EMC8	0.547303	0.00407276
ENSG00000100263$RHBDD3	0.456613	0.0214653		ENSG00000124615$MOCS1	0.928256	0.00407276
ENSG00000127507$ADGRE2	-1.7178	0.0214764		ENSG00000235026$DPP10-AS1	2.38691	0.00407445
ENSG00000156469$MTERF3	0.524939	0.021607		ENSG00000143437$ARNT	-0.348752	0.00408327
ENSG00000254614$	1.35653	0.0216415		ENSG00000148120$AOPEP	1.40663	0.00408425
ENSG00000203668$CHML	0.711311	0.0216576		ENSG00000161013$MGAT4B	0.511843	0.00408425
ENSG00000090975$PITPNM2	0.840524	0.0216652		ENSG00000158286$RNF207	1.59182	0.00408425
ENSG00000204128$C2orf72	1.98732	0.0216761		ENSG00000115257$PCSK4	-1.17026	0.00411695
ENSG00000110080$ST3GAL4	1.41543	0.0217674		ENSG00000185950$IRS2	1.4823	0.00412526
ENSG00000099992$TBC1D10A	0.655203	0.0217674		ENSG00000124571$XPO5	0.759901	0.00412526
ENSG00000092853$CLSPN	0.809071	0.0217944		ENSG00000182551$ADI1	0.767432	0.00412755
ENSG00000161999$JMJD8	0.433974	0.0217944		ENSG00000187957$DNER	2.67167	0.00412755
ENSG00000145715$RASA1	1.40508	0.0217944		ENSG00000115762$PLEKHB2	0.694108	0.00412755
ENSG00000204231$RXRB	-0.528635	0.0217944		ENSG00000131323$TRAF3	1.13984	0.00412755
ENSG00000124613$ZNF391	-0.716365	0.0217944		ENSG00000170382$LRRN2	2.21704	0.00414468
ENSG00000174684$B4GAT1	-0.578444	0.021817		ENSG00000164329$TENT2	-0.345347	0.00414468
ENSG00000183876$ARSI	1.10613	0.0219784		ENSG00000122756$CNTFR	2.69036	0.00416528
ENSG00000197081$IGF2R	0.539962	0.0220067		ENSG00000154153$RETREG1	2.26541	0.00416738
ENSG00000113231$PDE8B	-1.74156	0.0220103		ENSG00000162415$ZSWIM5	-1.36535	0.00417992
ENSG00000196950$SLC39A10	0.664285	0.0220103		ENSG00000164062$APEH	0.355518	0.00420272
ENSG00000105438$KDELR1	-0.350819	0.0220198		ENSG00000204842$ATXN2	1.45971	0.00420272
ENSG00000124160$NCOA5	0.658853	0.0220198		ENSG00000019582$CD74	-0.965385	0.00420272
ENSG00000198208$RPS6KL1	1.01129	0.0220198		ENSG00000231028$LINC00271	-1.34321	0.00420272
ENSG00000174945$AMZ1	-0.940204	0.0220238		ENSG00000123643$SLC36A1	-0.999405	0.00420272
ENSG00000103591$AAGAB	0.483275	0.0220719		ENSG00000163468$CCT3	0.566045	0.00421213
ENSG00000185515$BRCC3	0.527261	0.0221617		ENSG00000054598$FOXC1	2.17218	0.00421213
ENSG00000250474$WBP1LP2	2.12057	0.0221617		ENSG00000280029$	-1.97475	0.00421801
ENSG00000263528$IKBKE	0.898955	0.0221731		ENSG00000087245$MMP2	-1.36666	0.00422532
ENSG00000123064$DDX54	0.387981	0.0222174		ENSG00000153485$TMEM251	0.945194	0.00423033
ENSG00000142511$GPR32	2.20549	0.0223632		ENSG00000176978$DPP7	-1.27471	0.00423646
ENSG00000008323$PLEKHG6	-0.637126	0.0223632		ENSG00000173418$NAA20	0.399378	0.00423805
ENSG00000183605$SFXN4	0.652719	0.0223632		ENSG00000172932$ANKRD13D	0.590597	0.0042422
ENSG00000230074$	-0.687253	0.0224331		ENSG00000203930$LINC00632	-1.28067	0.0042422
ENSG00000102096$PIM2	-0.648245	0.0224331		ENSG00000170899$GSTA4	2.24682	0.00425596
ENSG00000160214$RRP1	0.471605	0.0226004		ENSG00000085563$ABCB1	3.18947	0.00426581
ENSG00000241644$INMT	-1.5595	0.0226277		ENSG00000228162$	3.47736	0.00426581
ENSG00000249459$ZNF286B	-0.476355	0.0226277		ENSG00000234928$LINC01659	-2.94382	0.00426581
ENSG00000119682$AREL1	0.422177	0.0227023		ENSG00000166261$ZNF202	0.366502	0.00426581
ENSG00000203799$CCDC162P	-1.35673	0.0227023		ENSG00000198771$RCSD1	-1.55664	0.00427324
ENSG00000111729$CLEC4A	-1.34108	0.0227023		ENSG00000198431$TXNRD1	1.00304	0.00427324
ENSG00000157259$GATAD1	-0.438027	0.0227023		ENSG00000196456$ZNF775	-1.52912	0.00428875
ENSG00000166562$SEC11C	0.761724	0.0227023		ENSG00000073737$DHRS9	3.37991	0.00429943
ENSG00000168439$STIP1	0.532802	0.022889		ENSG00000196684$HSH2D	3.56976	0.00429943
ENSG00000119965$C10orf88	-0.516475	0.0228939		ENSG00000170759$KIF5B	0.586227	0.00429943
ENSG00000179178$TMEM125	-0.812456	0.0228939		ENSG00000100139$MICALL1	0.895921	0.00429943
ENSG00000130695$CEP85	1.3343	0.0229249		ENSG00000149295$DRD2	-1.93281	0.00431249
ENSG00000163932$PRKCD	0.457108	0.0230433		ENSG00000231195$	-3.15904	0.0043445
ENSG00000261101$	-0.772528	0.0230937		ENSG00000103540$CCP110	-0.568661	0.00435665
ENSG00000198160$MIER1	-0.21153	0.0230937		ENSG00000168824$NSG1	0.767381	0.00437026
ENSG00000160584$SIK3	0.979665	0.0230937		ENSG00000127423$AUNIP	1.26399	0.00437145
ENSG00000128606$LRRC17	-1.986	0.0231011		ENSG00000177575$CD163	-3.08747	0.00437159
ENSG00000115884$SDC1	1.84907	0.0231316		ENSG00000196981$WDR5B	-0.658448	0.00437159
ENSG00000041802$LSG1	0.521114	0.0231446		ENSG00000132141$CCT6B	-0.88693	0.00438392
ENSG00000141682$PMAIP1	1.66236	0.0233066		ENSG00000210117$MT-TW	1.81275	0.0043871
ENSG00000073605$GSDMB	-1.01427	0.0233348		ENSG00000111249$CUX2	-1.82296	0.0043887
ENSG00000183248$PRR36	-1.78405	0.0233348		ENSG00000100379$KCTD17	0.924774	0.00439388
ENSG00000170088$TMEM192	0.39712	0.0233435		ENSG00000163961$RNF168	-0.491482	0.00439388
ENSG00000183475$ASB7	-0.2584	0.0234032		ENSG00000077721$UBE2A	1.05049	0.00439388
ENSG00000235026$DPP10-AS1	1.83907	0.0234032		ENSG00000111276$CDKN1B	-0.765198	0.00441343
ENSG00000107404$DVL1	0.717452	0.0234032		ENSG00000140382$HMG20A	-0.505687	0.00443697
ENSG00000185917$SETD4	0.526145	0.0234032		ENSG00000184185$KCNJ12	2.17174	0.00445559
ENSG00000204710$SPDYC	2.91892	0.0234032		ENSG00000278570$NR2E3	2.15568	0.00445559
ENSG00000109189$USP46	0.331241	0.0234032		ENSG00000101150$TPD52L2	0.478599	0.00445749
ENSG00000196267$ZNF836	-0.396085	0.0234208		ENSG00000115548$KDM3A	-0.652133	0.00446492
ENSG00000096654$ZNF184	-0.533025	0.0234388		ENSG00000133247$KMT5C	-0.857026	0.00446766
ENSG00000060069$CTDP1	0.437763	0.0235645		ENSG00000111671$SPSB2	0.791831	0.00447777
ENSG00000148180$GSN	-0.710367	0.0235933		ENSG00000150995$ITPR1	2.26307	0.00448945
ENSG00000111144$LTA4H	-0.449883	0.0236404		ENSG00000065600$PACC1	1.14136	0.00449046
ENSG00000108813$DLX4	1.768	0.0237511		ENSG00000241129$	-2.56796	0.00449916
ENSG00000262117$BCAR4	2.0271	0.0237535		ENSG00000143624$INTS3	-0.36936	0.00450482
ENSG00000273243$	1.25867	0.0237619		ENSG00000109265$CRACD	0.854929	0.0045149
ENSG00000115661$STK16	-0.374287	0.0238146		ENSG00000261632$	1.78969	0.00453237
ENSG00000075275$CELSR1	-0.991262	0.0238193		ENSG00000181220$ZNF746	0.460474	0.00453843
ENSG00000204308$RNF5	-0.403708	0.0238193		ENSG00000116871$MAP7D1	0.598414	0.00456393
ENSG00000189212$DPY19L2P1	1.64852	0.0238523		ENSG00000173432$SAA1	3.42919	0.00456992
ENSG00000174446$SNAPC5	0.574777	0.0239012		ENSG00000188283$ZNF383	-0.536077	0.00464768
ENSG00000151779$NBAS	-0.417905	0.0240486		ENSG00000169519$METTL15	-0.531793	0.00465998
ENSG00000169085$VXN	1.53963	0.0242424		ENSG00000170209$ANKK1	-0.953451	0.00466131
ENSG00000109046$WSB1	-0.559829	0.0242424		ENSG00000197442$MAP3K5	0.7226	0.00468993
ENSG00000138286$FAM149B1	-0.384866	0.0242625		ENSG00000177943$MAMDC4	-0.788251	0.00469122
ENSG00000246792$	-0.769103	0.0242886		ENSG00000141854$MISP3	3.07196	0.004704
ENSG00000225606$	2.05345	0.024516		ENSG00000106366$SERPINE1	1.49404	0.00471998
ENSG00000155096$AZIN1	0.788153	0.0246512		ENSG00000152404$CWF19L2	-0.410147	0.00472745
ENSG00000008130$NADK	0.787111	0.0246654		ENSG00000207721$MIR186	-0.895608	0.00472745
ENSG00000106052$TAX1BP1	0.32886	0.0247802		ENSG00000100591$AHSA1	0.673282	0.00472957
ENSG00000132432$SEC61G	-0.517552	0.0248678		ENSG00000274565$	-1.71831	0.00472957
ENSG00000228162$	2.57731	0.0248851		ENSG00000268655$	4.01541	0.00476766
ENSG00000261603$PRSS46P	-1.20508	0.0248851		ENSG00000233930$KRTAP5-AS1	1.57541	0.00476766
ENSG00000113739$STC2	-1.10721	0.0248851		ENSG00000261236$BOP1	1.47973	0.00477606
ENSG00000002745$WNT16	3.03441	0.0248851		ENSG00000101773$RBBP8	0.483598	0.00477606
ENSG00000175054$ATR	0.473033	0.0249212		ENSG00000014919$COX15	-0.288649	0.00479277
ENSG00000204842$ATXN2	0.971776	0.0249212		ENSG00000184160$ADRA2C	-1.17484	0.00479381
ENSG00000108001$EBF3	-2.94446	0.0249212		ENSG00000133065$SLC41A1	1.4774	0.00484639
ENSG00000108883$EFTUD2	0.37692	0.0249212		ENSG00000085063$CD59	0.568441	0.00486279
ENSG00000282057$	1.08329	0.0249212		ENSG00000206535$LNP1	-0.850513	0.00489861
ENSG00000106366$SERPINE1	1.48279	0.0249212		ENSG00000125846$ZNF133	-0.556698	0.00489861
ENSG00000125037$EMC3	0.436497	0.0250164		ENSG00000273274$ZBTB8B	-1.2812	0.00490063
ENSG00000159403$C1R	-0.980907	0.0250231		ENSG00000162004$CCDC78	0.997686	0.0049278
ENSG00000096063$SRPK1	0.60056	0.0250239		ENSG00000151414$NEK7	0.614008	0.0049937
ENSG00000253477$	-1.9053	0.0250424		ENSG00000171793$CTPS1	1.38901	0.00501549
ENSG00000246145$RRS1-AS1	1.48382	0.0250424		ENSG00000261456$TUBB8	-2.10943	0.00506993
ENSG00000008513$ST3GAL1	1.02797	0.0250424		ENSG00000168890$TMEM150A	1.58187	0.00508945
ENSG00000154764$WNT7A	1.48548	0.0251056		ENSG00000138074$SLC5A6	1.33041	0.00511508
ENSG00000160803$UBQLN4	0.504296	0.0251396		ENSG00000138185$ENTPD1	2.17971	0.00512769
ENSG00000283073$	-2.20985	0.0252007		ENSG00000113391$FAM172A	-0.397634	0.00512769
ENSG00000021645$NRXN3	1.50836	0.0252007		ENSG00000115526$CHST10	1.1123	0.00513387
ENSG00000149499$EML3	0.450126	0.0253328		ENSG00000011523$CEP68	2.10772	0.00515029
ENSG00000175395$ZNF25	-1.03583	0.0253561		ENSG00000139597$N4BP2L1	-0.926201	0.00515095
ENSG00000150776$NKAPD1	-0.270761	0.0254238		ENSG00000253729$PRKDC	0.340867	0.00515841
ENSG00000174628$IQCK	0.653854	0.0255157		ENSG00000185002$RFX6	-3.38495	0.0051605
ENSG00000048052$HDAC9	1.42314	0.0255564		ENSG00000284196$	3.94047	0.0051716
ENSG00000103365$GGA2	-0.379738	0.0256048		ENSG00000118246$FASTKD2	0.473252	0.00520325
ENSG00000185565$LSAMP	1.92313	0.0256905		ENSG00000215274$	-3.29677	0.00526047
ENSG00000108587$GOSR1	-0.384193	0.0256958		ENSG00000251580$LINC02482	-0.790559	0.00526685
ENSG00000110697$PITPNM1	0.615298	0.0256958		ENSG00000100234$TIMP3	0.9858	0.00526685
ENSG00000151131$C12orf45	0.438888	0.0257504		ENSG00000117395$EBNA1BP2	0.672195	0.00527354
ENSG00000128203$ASPHD2	-0.887155	0.0257629		ENSG00000079805$DNM2	-0.448746	0.00533267
ENSG00000102978$POLR2C	-0.419183	0.0257629		ENSG00000156140$ADAMTS3	1.765	0.00533946
ENSG00000179611$DGKZP1	0.941835	0.0257687		ENSG00000132341$RAN	0.44292	0.00533946
ENSG00000264007$	1.05866	0.0257687		ENSG00000173221$GLRX	-0.612677	0.00534495
ENSG00000197858$GPAA1	0.340035	0.0257687		ENSG00000120158$RCL1	1.33879	0.00536921
ENSG00000119900$OGFRL1	0.507045	0.0257687		ENSG00000118816$CCNI	-0.481505	0.00537424
ENSG00000146282$RARS2	-0.389574	0.0257687		ENSG00000271971$	-1.18957	0.00537424
ENSG00000119636$BBOF1	-0.790351	0.025959		ENSG00000115738$ID2	-1.29512	0.00537424
ENSG00000239794$RN7SL653P	2.77821	0.025959		ENSG00000277161$PIGW	0.565262	0.00537424
ENSG00000119899$SLC17A5	-0.648818	0.025959		ENSG00000171724$VAT1L	1.63552	0.00538127
ENSG00000110318$CEP126	-0.871367	0.0261082		ENSG00000227051$C14orf132	-1.52868	0.00538258
ENSG00000104140$RHOV	1.53738	0.0261508		ENSG00000085978$ATG16L1	0.645244	0.00539041
ENSG00000170379$TCAF2	-0.944044	0.0261508		ENSG00000172935$MRGPRF	-2.15859	0.00539041
ENSG00000156735$BAG4	-0.471247	0.0261993		ENSG00000113552$GNPDA1	0.820094	0.00543094
ENSG00000178852$EFCAB13	-0.595335	0.0261993		ENSG00000143067$ZNF697	0.514737	0.00543094
ENSG00000008988$RPS20	-0.427358	0.0262499		ENSG00000072110$ACTN1	0.920683	0.00543365
ENSG00000047617$ANO2	1.00201	0.0262949		ENSG00000108587$GOSR1	-0.386163	0.00543365
ENSG00000170743$SYT9	1.88228	0.0263142		ENSG00000244462$RBM12	0.634769	0.00545842
ENSG00000119689$DLST	0.227522	0.0263741		ENSG00000174032$SLC25A30	1.55534	0.00546399
ENSG00000133466$C1QTNF6	0.615978	0.0264642		ENSG00000227719$	2.65729	0.00546421
ENSG00000102882$MAPK3	-0.4741	0.0266178		ENSG00000161638$ITGA5	0.761231	0.0054778
ENSG00000183530$PRR14L	0.297644	0.0266178		ENSG00000021645$NRXN3	1.86279	0.0054778
ENSG00000173548$SNX33	-0.316085	0.0266178		ENSG00000104369$JPH1	1.43483	0.00549655
ENSG00000107341$UBE2R2	-0.285067	0.0266178		ENSG00000064601$CTSA	1.70441	0.0055113
ENSG00000087842$PIR	0.874481	0.0267387		ENSG00000152207$CYSLTR2	-1.49043	0.0055113
ENSG00000173273$TNKS	-0.418643	0.0267387		ENSG00000148719$DNAJB12	0.634939	0.0055113
ENSG00000243548$RN7SL101P	-2.00378	0.0267615		ENSG00000143198$MGST3	0.940128	0.0055113
ENSG00000163166$IWS1	0.511323	0.0267771		ENSG00000143314$MRPL24	0.777085	0.0055113
ENSG00000175221$MED16	0.363073	0.0268047		ENSG00000101746$NOL4	-1.99556	0.0055113
ENSG00000189057$FAM111B	1.01469	0.0268122		ENSG00000106617$PRKAG2	1.46655	0.0055113
ENSG00000129083$COPB1	-0.38499	0.0268542		ENSG00000176903$PNMA1	0.71466	0.00554911
ENSG00000275560$	-1.11481	0.0268542		ENSG00000180346$TIGD2	1.47699	0.00554911
ENSG00000182327$GLTPD2	1.90071	0.0268542		ENSG00000134339$SAA2	2.61373	0.00556578
ENSG00000160712$IL6R	1.35854	0.0268542		ENSG00000124766$SOX4	-0.832957	0.00556578
ENSG00000162631$NTNG1	1.54145	0.0268542		ENSG00000109436$TBC1D9	0.773152	0.00556578
ENSG00000158006$PAFAH2	0.501428	0.0268542		ENSG00000164163$ABCE1	0.673558	0.0055699
ENSG00000039650$PNKP	0.355707	0.0268542		ENSG00000111728$ST8SIA1	-2.08463	0.00558108
ENSG00000163684$RPP14	-0.31468	0.0268542		ENSG00000054148$PHPT1	-0.529531	0.00558943
ENSG00000255837$TAS2R20	-0.72663	0.0268542		ENSG00000152078$TLCD4	-1.61317	0.00558943
ENSG00000177683$THAP5	-0.264708	0.0268542		ENSG00000133612$AGAP3	0.439403	0.00560862
ENSG00000171928$TVP23B	-0.499244	0.0268542		ENSG00000135324$MRAP2	-1.88589	0.00560862
ENSG00000163848$ZNF148	-0.288896	0.0268542		ENSG00000170542$SERPINB9	-1.39077	0.00560862
ENSG00000160179$ABCG1	2.15153	0.0268747		ENSG00000160877$NACC1	0.899838	0.0056428
ENSG00000182472$CAPN12	0.934422	0.026977		ENSG00000118402$ELOVL4	1.06846	0.00565769
ENSG00000178974$FBXO34	-0.332641	0.026977		ENSG00000139187$KLRG1	1.93168	0.00565769
ENSG00000260317$	1.16544	0.027126		ENSG00000113811$SELENOK	-0.469779	0.00565769
ENSG00000067533$RRP15	0.514103	0.0271874		ENSG00000236028$	-2.28956	0.00565769
ENSG00000118894$EEF2KMT	0.710731	0.0272035		ENSG00000135842$NIBAN1	1.13618	0.00567196
ENSG00000144567$RETREG2	-0.273112	0.0272035		ENSG00000197594$ENPP1	0.89659	0.00568135
ENSG00000237330$RNF223	-1.35126	0.027257		ENSG00000177225$GATD1	0.489316	0.00570158
ENSG00000119522$DENND1A	0.96063	0.0273247		ENSG00000185022$MAFF	2.43614	0.00570158
ENSG00000139842$CUL4A	0.328552	0.0273372		ENSG00000187764$SEMA4D	-0.501746	0.00570158
ENSG00000159173$TNNI1	-1.5061	0.0273529		ENSG00000154556$SORBS2	2.08127	0.00570158
ENSG00000103381$CPPED1	1.14608	0.0275249		ENSG00000130052$STARD8	1.608	0.00570158
ENSG00000113742$CPEB4	1.09079	0.027599		ENSG00000177888$ZBTB41	-0.48054	0.00570158
ENSG00000101670$LIPG	0.764185	0.027611		ENSG00000134824$FADS2	-0.546186	0.00570599
ENSG00000037474$NSUN2	0.300829	0.027611		ENSG00000204394$VARS1	0.498947	0.00572169
ENSG00000198169$ZNF251	-0.522857	0.027611		ENSG00000183044$ABAT	0.744121	0.00574506
ENSG00000172493$AFF1	1.31581	0.0276686		ENSG00000172551$MUCL1	3.36711	0.00577962
ENSG00000166946$CCNDBP1	0.836323	0.0276686		ENSG00000154640$BTG3	1.24755	0.00578195
ENSG00000113811$SELENOK	-0.407379	0.0276791		ENSG00000172992$DCAKD	-0.407613	0.00578607
ENSG00000128482$RNF112	-1.39481	0.0276842		ENSG00000122644$ARL4A	1.23359	0.00579835
ENSG00000213144$	0.940409	0.0277106		ENSG00000165682$CLEC1B	2.58418	0.00579835
ENSG00000266127$ZNF415P1	0.984626	0.0277106		ENSG00000125246$CLYBL	-0.91997	0.00580552
ENSG00000146587$RBAK	-0.436018	0.0277726		ENSG00000172115$CYCS	0.766314	0.00581499
ENSG00000163867$ZMYM6	-0.592861	0.0277726		ENSG00000092096$SLC22A17	-1.21987	0.00581499
ENSG00000157020$SEC13	-0.386532	0.0278057		ENSG00000104313$EYA1	-1.62841	0.00581651
ENSG00000123427$EEF1AKMT3	-0.689018	0.0278467		ENSG00000261716$H2BC20P	-0.552087	0.00581651
ENSG00000117643$MAN1C1	1.78435	0.0278726		ENSG00000166532$RIMKLB	1.13791	0.00581651
ENSG00000168461$RAB31	0.621074	0.0278726		ENSG00000206384$COL6A6	-2.33667	0.00585105
ENSG00000012223$LTF	1.72475	0.0278847		ENSG00000101353$MROH8	-0.881628	0.00585232
ENSG00000198176$TFDP1	0.453143	0.0278847		ENSG00000108100$CCNY	-0.578157	0.00585608
ENSG00000097096$SYDE2	-0.277858	0.027919		ENSG00000188176$SMTNL2	-1.38325	0.00586294
ENSG00000156599$ZDHHC5	0.473711	0.027919		ENSG00000183067$IGSF5	3.01182	0.00586678
ENSG00000113240$CLK4	-0.636603	0.02792		ENSG00000174943$KCTD13	0.724757	0.00590545
ENSG00000133401$PDZD2	1.72162	0.02792		ENSG00000130881$LRP3	0.68627	0.00590545
ENSG00000100311$PDGFB	0.673485	0.027938		ENSG00000176204$LRRTM4	-1.30635	0.00594089
ENSG00000197616$MYH6	2.42906	0.0279566		ENSG00000204574$ABCF1	0.72101	0.00595023
ENSG00000225422$RBMS1P1	0.691128	0.0279566		ENSG00000163634$THOC7	0.496159	0.00596525
ENSG00000128564$VGF	0.980841	0.0279566		ENSG00000253092$	-1.97647	0.00596604
ENSG00000271647$KRT8P47	1.0937	0.0280162		ENSG00000112578$BYSL	0.820131	0.00600002
ENSG00000185361$TNFAIP8L1	0.785637	0.0280162		ENSG00000176092$CRYBG2	1.31683	0.00602469
ENSG00000233264$	1.37321	0.0280792		ENSG00000259666$LINGO1-AS1	-2.37624	0.00606901
ENSG00000085274$MYNN	-0.410823	0.0280792		ENSG00000144959$NCEH1	1.03714	0.00606901
ENSG00000131127$ZNF141	-0.491828	0.0280792		ENSG00000124785$NRN1	-2.53847	0.00606901
ENSG00000054277$OPN3	1.13816	0.028094		ENSG00000128513$POT1	-0.616023	0.00606901
ENSG00000196646$ZNF136	-0.250016	0.028094		ENSG00000105278$ZFR2	-1.18298	0.00607231
ENSG00000090776$EFNB1	-1.22158	0.0282091		ENSG00000178878$APOLD1	-1.10331	0.0060815
ENSG00000105048$TNNT1	-1.20345	0.0282091		ENSG00000008256$CYTH3	1.47874	0.0060815
ENSG00000101367$MAPRE1	0.381536	0.0283658		ENSG00000105711$SCN1B	1.25137	0.0060815
ENSG00000135346$CGA	2.5078	0.0283898		ENSG00000205726$ITSN1	0.561597	0.00608849
ENSG00000196668$LINC00173	-1.39499	0.028448		ENSG00000113658$SMAD5	-0.642365	0.00609378
ENSG00000140688$RUSF1	-0.512562	0.028448		ENSG00000114120$SLC25A36	-0.478191	0.00613255
ENSG00000171827$ZNF570	-0.307964	0.0286617		ENSG00000159228$CBR1	0.854876	0.00618005
ENSG00000221947$XKR9	-1.4982	0.0287737		ENSG00000272369$	-0.928655	0.00618005
ENSG00000175305$CCNE2	1.04523	0.0287887		ENSG00000132821$VSTM2L	-1.82643	0.00619076
ENSG00000073756$PTGS2	1.84698	0.0288533		ENSG00000229495$	-3.31833	0.00619076
ENSG00000172164$SNTB1	1.78285	0.0288748		ENSG00000272141$	-3.43873	0.00621258
ENSG00000198740$ZNF652	-0.473159	0.0289429		ENSG00000156284$CLDN8	3.87088	0.00622728
ENSG00000244026$FAM86DP	0.553742	0.0289958		ENSG00000133169$BEX1	3.05341	0.00624177
ENSG00000135205$CCDC146	-1.09404	0.0290152		ENSG00000138792$ENPEP	-0.690025	0.00625177
ENSG00000260645$	-0.727652	0.0290384		ENSG00000114771$AADAC	3.43606	0.0062593
ENSG00000197971$MBP	0.734541	0.0290384		ENSG00000270629$NBPF14	0.778903	0.0062593
ENSG00000100985$MMP9	1.24084	0.0290384		ENSG00000168438$CDC40	-0.520035	0.00627043
ENSG00000092470$WDR76	0.739449	0.0290384		ENSG00000182197$EXT1	0.868595	0.00628758
ENSG00000181652$ATG9B	1.31771	0.0291219		ENSG00000243704$RN7SL105P	2.33221	0.00630692
ENSG00000100196$KDELR3	-0.778252	0.0291219		ENSG00000250786$SNHG18	-1.09727	0.00630716
ENSG00000176871$WSB2	0.37173	0.0291849		ENSG00000275202$	2.4389	0.00632677
ENSG00000176155$CCDC57	0.401635	0.0291864		ENSG00000127334$DYRK2	0.738934	0.00633497
ENSG00000006837$CDKL3	-0.769084	0.0291864		ENSG00000180448$ARHGAP45	-1.02248	0.0063422
ENSG00000124207$CSE1L	0.510589	0.0291864		ENSG00000136574$GATA4	-4.29685	0.00637518
ENSG00000104131$EIF3J	0.417207	0.0291864		ENSG00000235408$SNORA71B	1.11218	0.00642836
ENSG00000132541$RIDA	-0.431034	0.0291864		ENSG00000249057$	2.1109	0.00642836
ENSG00000198918$RPL39	-0.453288	0.0291864		ENSG00000074855$ANO8	-0.640774	0.00647985
ENSG00000197608$ZNF841	-0.74933	0.0291864		ENSG00000091513$TF	-1.26985	0.00647985
ENSG00000137216$TMEM63B	0.306344	0.0291908		ENSG00000166262$FAM227B	-0.811601	0.0064845
ENSG00000113360$DROSHA	0.251684	0.0292145		ENSG00000178802$MPI	-0.790054	0.0064845
ENSG00000243156$MICAL3	-0.800502	0.0292183		ENSG00000002745$WNT16	3.27992	0.00649401
ENSG00000140939$NOL3	-0.749705	0.0292183		ENSG00000185559$DLK1	-3.6466	0.00649836
ENSG00000113161$HMGCR	-0.609429	0.0293217		ENSG00000124767$GLO1	-0.598503	0.00649961
ENSG00000105726$ATP13A1	0.531343	0.029341		ENSG00000236993$GAPDHP21	-1.83039	0.00650944
ENSG00000111653$ING4	-0.414871	0.0293473		ENSG00000187953$PMS2CL	-0.416658	0.00650944
ENSG00000164889$SLC4A2	0.722954	0.0293473		ENSG00000127831$VIL1	-1.91376	0.00652072
ENSG00000273045$C2orf15	-0.66277	0.0293477		ENSG00000167323$STIM1	0.516917	0.00653447
ENSG00000223431$MTND6P21	-1.80803	0.0293477		ENSG00000259687$LINC01220	-1.40395	0.00654007
ENSG00000162542$TMCO4	0.738163	0.0293477		ENSG00000231793$DOC2GP	-1.75013	0.006545
ENSG00000131381$RBSN	-0.257224	0.0293743		ENSG00000158859$ADAMTS4	2.45699	0.00654733
ENSG00000234378$	2.09195	0.0293794		ENSG00000260400$	-0.976845	0.00655992
ENSG00000243854$RN7SL67P	-1.1347	0.0293794		ENSG00000168014$C2CD3	0.548512	0.00657638
ENSG00000124743$KLHL31	-1.01795	0.0294181		ENSG00000069535$MAOB	4.74766	0.00661682
ENSG00000254470$AP5B1	0.716442	0.0294324		ENSG00000164105$SAP30	-0.893757	0.00664299
ENSG00000115307$AUP1	0.44458	0.0294469		ENSG00000134278$SPIRE1	0.843353	0.00664488
ENSG00000227719$	2.62872	0.0294469		ENSG00000241769$LINC00893	-0.842098	0.00665399
ENSG00000119383$PTPA	0.356334	0.0294469		ENSG00000235385$LINC02154	3.44715	0.00665399
ENSG00000100403$ZC3H7B	0.344736	0.0294469		ENSG00000164674$SYTL3	-1.4904	0.00671125
ENSG00000016864$GLT8D1	-0.488382	0.0295578		ENSG00000103254$ANTKMT	0.821436	0.0067418
ENSG00000107295$SH3GL2	2.38803	0.0295578		ENSG00000265096$C1QTNF1-AS1	3.28389	0.0067418
ENSG00000185187$SIGIRR	1.00616	0.0295784		ENSG00000132561$MATN2	-0.879588	0.0067418
ENSG00000137101$CD72	-0.859033	0.0296634		ENSG00000162408$NOL9	0.39079	0.0067418
ENSG00000104765$BNIP3L	-0.697894	0.0296694		ENSG00000153786$ZDHHC7	0.422436	0.0067418
ENSG00000121653$MAPK8IP1	0.611457	0.0296697		ENSG00000176723$ZNF843	-1.12938	0.0067418
ENSG00000148288$GBGT1	0.941252	0.0296818		ENSG00000165359$INTS6L	-0.936011	0.00674352
ENSG00000168014$C2CD3	0.4116	0.0297877		ENSG00000055732$MCOLN3	1.06359	0.00676768
ENSG00000152822$GRM1	-1.66325	0.0297877		ENSG00000122133$PAEP	2.99505	0.00680783
ENSG00000224420$ADM5	-0.91741	0.0298069		ENSG00000106266$SNX8	1.35634	0.00683545
ENSG00000196914$ARHGEF12	0.683874	0.0298253		ENSG00000164331$ANKRA2	-0.535026	0.00686068
ENSG00000144354$CDCA7	0.776223	0.0298294		ENSG00000257894$	1.34401	0.00686132
ENSG00000163577$EIF5A2	0.619384	0.0298978		ENSG00000124299$PEPD	0.686571	0.00687604
ENSG00000131238$PPT1	0.451943	0.0299766		ENSG00000223704$LINC01422	-1.05577	0.00693317
ENSG00000178802$MPI	-0.569137	0.0300087		ENSG00000183943$PRKX	-1.2203	0.00695229
ENSG00000048162$NOP16	0.64982	0.0300378		ENSG00000158470$B4GALT5	0.380193	0.00697977
ENSG00000132952$USPL1	-0.380966	0.0300488		ENSG00000160691$SHC1	0.486166	0.00697977
ENSG00000188649$CC2D2B	2.05102	0.0300526		ENSG00000258297$	-0.666735	0.00698955
ENSG00000178719$GRINA	0.498695	0.0300557		ENSG00000167085$PHB	0.354079	0.00700209
ENSG00000179476$C14orf28	-0.71259	0.0300751		ENSG00000104738$MCM4	0.553974	0.00701762
ENSG00000102967$DHODH	0.717957	0.0300751		ENSG00000276542$	-1.17206	0.00702616
ENSG00000168806$LCMT2	0.416213	0.0300751		ENSG00000164244$PRRC1	-0.558729	0.00704958
ENSG00000100065$CARD10	1.00989	0.0301201		ENSG00000088899$LZTS3	0.631378	0.00706496
ENSG00000149599$DUSP15	-1.93873	0.0301201		ENSG00000214279$SCART1	-0.761422	0.00709542
ENSG00000130713$EXOSC2	0.316437	0.0301201		ENSG00000184677$ZBTB40	0.447061	0.00711934
ENSG00000138030$KHK	2.21742	0.0301201		ENSG00000232593$KANTR	-0.766022	0.00714763
ENSG00000204650$LINC02210	-0.616243	0.0301201		ENSG00000133401$PDZD2	1.3666	0.00715119
ENSG00000215417$MIR17HG	-0.740301	0.0301201		ENSG00000172167$MTBP	-0.480573	0.00716724
ENSG00000005810$MYCBP2	0.375374	0.0301201		ENSG00000143033$MTF2	-0.517358	0.00717373
ENSG00000144566$RAB5A	-0.337122	0.0301201		ENSG00000005961$ITGA2B	-1.28291	0.00717972
ENSG00000185986$SDHAP3	-0.58766	0.0301201		ENSG00000117533$VAMP4	-0.730622	0.0071876
ENSG00000136169$SETDB2	-0.489637	0.0301201		ENSG00000227992$	1.26949	0.00719863
ENSG00000167323$STIM1	0.532817	0.0301201		ENSG00000162878$PKDCC	-1.63928	0.00720744
ENSG00000152558$TMEM123	-0.43571	0.0301201		ENSG00000110318$CEP126	-1.11201	0.0072838
ENSG00000167447$SMG8	0.53597	0.0301611		ENSG00000188342$GTF2F2	0.646729	0.0072838
ENSG00000244300$GATA2-AS1	0.532253	0.0301872		ENSG00000165194$PCDH19	1.27169	0.0072838
ENSG00000104369$JPH1	0.808107	0.0301872		ENSG00000105855$ITGB8	1.57838	0.0072935
ENSG00000103494$RPGRIP1L	-0.744164	0.0301872		ENSG00000140463$BBS4	-0.476436	0.0072953
ENSG00000109107$ALDOC	-1.5247	0.0301895		ENSG00000198752$CDC42BPB	0.479318	0.0072953
ENSG00000274642$	2.81278	0.0301895		ENSG00000160191$PDE9A	-0.967823	0.0072953
ENSG00000165140$FBP1	1.88314	0.0301895		ENSG00000170606$HSPA4	0.562601	0.00730701
ENSG00000166886$NAB2	-0.564743	0.0301895		ENSG00000117448$AKR1A1	-0.362461	0.00730866
ENSG00000116754$SRSF11	-0.246461	0.0301895		ENSG00000234327$	1.00022	0.00730866
ENSG00000054116$TRAPPC3	0.377371	0.0301895		ENSG00000206344$HCG27	-1.52903	0.00730866
ENSG00000101986$ABCD1	1.02011	0.0302722		ENSG00000172716$SLFN11	-2.13752	0.00730866
ENSG00000170222$ADPRM	-0.559246	0.0302722		ENSG00000259865$	-1.24652	0.00734392
ENSG00000107625$DDX50	-0.505995	0.0302722		ENSG00000197506$SLC28A3	-2.2264	0.00734392
ENSG00000244945$RUFY1-AS1	1.67812	0.0302722		ENSG00000076706$MCAM	1.37071	0.00734439
ENSG00000180438$TPRXL	2.36642	0.0302722		ENSG00000140564$FURIN	1.60779	0.00735273
ENSG00000242247$ARFGAP3	-0.462654	0.0303018		ENSG00000251095$	-0.70671	0.00737295
ENSG00000176108$CHMP6	0.422348	0.0303018		ENSG00000279161$	-2.11641	0.00738618
ENSG00000215045$GRID2IP	-1.23826	0.0303018		ENSG00000137547$MRPL15	1.00335	0.00738664
ENSG00000184205$TSPYL2	-0.743657	0.0303018		ENSG00000163218$PGLYRP4	-1.21181	0.00738824
ENSG00000130429$ARPC1B	0.506573	0.0303024		ENSG00000144827$ABHD10	-0.37849	0.00739603
ENSG00000139645$ANKRD52	0.562632	0.0303263		ENSG00000178404$CEP295NL	1.42126	0.00743111
ENSG00000059769$DNAJC25	-0.510624	0.0303263		ENSG00000108961$RANGRF	1.48653	0.00743111
ENSG00000174748$RPL15	-0.336549	0.0303263		ENSG00000173875$ZNF791	-0.549507	0.00743111
ENSG00000176834$VSIG10	0.738684	0.0303263		ENSG00000253882$	-1.3277	0.00743447
ENSG00000121057$AKAP1	0.463905	0.0304103		ENSG00000150477$KIAA1328	-0.704537	0.00751397
ENSG00000255150$EID3	0.970739	0.030566		ENSG00000234187$AIMP1P1	-2.18138	0.00751501
ENSG00000185129$PURA	-0.55816	0.0305823		ENSG00000111641$NOP2	1.03768	0.00753782
ENSG00000280384$	-1.37708	0.0305845		ENSG00000269842$	-1.68892	0.00756215
ENSG00000125691$RPL23	-0.373178	0.0306017		ENSG00000103121$CMC2	0.388313	0.00759548
ENSG00000133962$CATSPERB	1.5705	0.030631		ENSG00000262728$	-1.43739	0.00759548
ENSG00000139364$TMEM132B	-2.11166	0.0306368		ENSG00000170873$MTSS1	2.2044	0.00760043
ENSG00000165282$PIGO	0.373482	0.0306502		ENSG00000121057$AKAP1	0.447341	0.00762176
ENSG00000170820$FSHR	1.50503	0.0307051		ENSG00000185515$BRCC3	0.515031	0.00762176
ENSG00000168096$ANKS3	-0.491283	0.0307195		ENSG00000175029$CTBP2	0.501175	0.00762176
ENSG00000188938$FAM120AOS	0.655005	0.0307195		ENSG00000138744$NAAA	1.19613	0.00762176
ENSG00000269335$IKBKG	0.478537	0.0307195		ENSG00000250366$TUNAR	-2.16321	0.00762176
ENSG00000109618$SEPSECS	-0.342781	0.0307195		ENSG00000187231$SESTD1	1.56859	0.00770191
ENSG00000135604$STX11	1.71773	0.0307195		ENSG00000029153$ARNTL2	1.17437	0.00772503
ENSG00000166848$TERF2IP	-0.41125	0.0307195		ENSG00000093010$COMT	1.23903	0.00772503
ENSG00000154153$RETREG1	1.71482	0.0308155		ENSG00000151876$FBXO4	-0.634746	0.00772503
ENSG00000257604$	1.22818	0.0309992		ENSG00000135956$TMEM127	0.492174	0.00772926
ENSG00000111737$RAB35	0.425886	0.0309992		ENSG00000140307$GTF2A2	0.397815	0.00773236
ENSG00000143217$NECTIN4	-0.979602	0.0311102		ENSG00000224417$	2.73126	0.0077396
ENSG00000142185$TRPM2	-1.65713	0.0311398		ENSG00000204055$	-0.975822	0.00777034
ENSG00000158813$EDA	-0.841241	0.0312187		ENSG00000147799$ARHGAP39	0.687702	0.00790352
ENSG00000107014$RLN2	1.48344	0.0313023		ENSG00000196914$ARHGEF12	0.818845	0.00790352
ENSG00000181220$ZNF746	0.329825	0.0313023		ENSG00000160233$LRRC3	-1.09885	0.00790352
ENSG00000214357$NEURL1B	-0.97949	0.0313469		ENSG00000135336$ORC3	-0.347894	0.00790352
ENSG00000172331$BPGM	1.20149	0.0314595		ENSG00000127241$MASP1	-1.70218	0.00792891
ENSG00000258565$BLZF2P	1.11088	0.0314624		ENSG00000055118$KCNH2	-2.18399	0.00793124
ENSG00000162998$FRZB	1.91674	0.0314624		ENSG00000100298$APOBEC3H	-1.60081	0.00793997
ENSG00000127920$GNG11	1.56284	0.0314624		ENSG00000233695$GAS6-AS1	-1.19149	0.00795718
ENSG00000114650$SCAP	0.735227	0.0314624		ENSG00000014123$UFL1	-0.485392	0.00796279
ENSG00000153827$TRIP12	0.242848	0.0315329		ENSG00000255367$	-1.64373	0.00798636
ENSG00000182511$FES	0.694736	0.0315389		ENSG00000059573$ALDH18A1	-0.537869	0.00803775
ENSG00000165121$	-0.62748	0.031664		ENSG00000116584$ARHGEF2	0.645509	0.00803775
ENSG00000154814$OXNAD1	-0.507003	0.031664		ENSG00000260942$CAPN10-DT	-0.593224	0.00803775
ENSG00000152620$NADK2	-0.790364	0.0319082		ENSG00000196850$PPTC7	1.23054	0.00804038
ENSG00000135249$RINT1	-0.542853	0.0319136		ENSG00000145623$OSMR	1.11665	0.00806234
ENSG00000093010$COMT	0.691667	0.0320711		ENSG00000139437$TCHP	0.578563	0.00807302
ENSG00000163082$SGPP2	2.45643	0.0321103		ENSG00000169087$HSPBAP1	1.66902	0.0081288
ENSG00000006047$YBX2	-1.11139	0.0321103		ENSG00000166562$SEC11C	1.47337	0.0081288
ENSG00000198464$ZNF480	0.492339	0.0324613		ENSG00000211452$	3.4679	0.00814708
ENSG00000001617$SEMA3F	0.525125	0.0325185		ENSG00000162843$WDR64	1.71693	0.00817434
ENSG00000148660$CAMK2G	0.715763	0.0326019		ENSG00000152683$SLC30A6	-0.481098	0.00823556
ENSG00000057657$PRDM1	-1.09082	0.0326691		ENSG00000111737$RAB35	0.644017	0.00828079
ENSG00000121410$A1BG	-1.48857	0.0326777		ENSG00000154736$ADAMTS5	1.61691	0.00829954
ENSG00000197748$CFAP43	1.44953	0.0327214		ENSG00000108242$CYP2C18	2.43244	0.00829954
ENSG00000092096$SLC22A17	-0.890129	0.0327214		ENSG00000100266$PACSIN2	0.93673	0.00831155
ENSG00000248323$LUCAT1	-1.40437	0.0327656		ENSG00000150764$DIXDC1	1.54879	0.0083358
ENSG00000263412$NFE2L1-DT	-0.841258	0.0327975		ENSG00000139266$MARCHF9	-0.965981	0.0083707
ENSG00000247077$PGAM5	0.541143	0.0328329		ENSG00000240024$LINC00888	-0.701355	0.00837187
ENSG00000177200$CHD9	-0.35003	0.0328534		ENSG00000131127$ZNF141	-0.673679	0.00837207
ENSG00000108924$HLF	2.65776	0.0329079		ENSG00000005108$THSD7A	1.48692	0.00837914
ENSG00000136044$APPL2	0.295749	0.0329863		ENSG00000135824$RGS8	-1.92255	0.0083843
ENSG00000179832$MROH1	0.555294	0.0329863		ENSG00000232693$	1.34793	0.00840276
ENSG00000196683$TOMM7	-0.399637	0.0329863		ENSG00000127452$FBXL12	-0.366976	0.00842348
ENSG00000147130$ZMYM3	-0.415276	0.0329863		ENSG00000143178$TBX19	-0.870544	0.00842348
ENSG00000139163$ETNK1	-0.396396	0.0329889		ENSG00000135407$AVIL	1.69727	0.00844294
ENSG00000061987$MON2	-0.457905	0.0329889		ENSG00000267364$	-1.94591	0.00846898
ENSG00000100412$ACO2	0.313307	0.0330088		ENSG00000172322$CLEC12A	3.02748	0.00850269
ENSG00000139269$INHBE	-1.86615	0.0330256		ENSG00000261455$LINC01003	2.03883	0.00853163
ENSG00000116260$QSOX1	0.8648	0.0330327		ENSG00000239382$ALKBH6	-0.495035	0.0085508
ENSG00000107984$DKK1	-2.07475	0.0330438		ENSG00000029534$ANK1	-0.949548	0.0085508
ENSG00000174669$SLC29A2	-0.694766	0.0331101		ENSG00000144369$FAM171B	1.0716	0.0085508
ENSG00000111602$TIMELESS	0.448882	0.0331101		ENSG00000171421$MRPL36	0.720259	0.0085508
ENSG00000227671$	-0.58283	0.0331482		ENSG00000103174$NAGPA	0.604702	0.0085508
ENSG00000008256$CYTH3	0.91825	0.0331862		ENSG00000160613$PCSK7	0.752591	0.0085508
ENSG00000198888$MT-ND1	0.86349	0.0331896		ENSG00000145088$EAF2	-0.994332	0.00858848
ENSG00000161618$ALDH16A1	0.543774	0.0332034		ENSG00000116455$WDR77	0.499853	0.0086511
ENSG00000116584$ARHGEF2	0.461698	0.0332034		ENSG00000169019$COMMD8	0.851238	0.00866485
ENSG00000139597$N4BP2L1	-1.17763	0.0332034		ENSG00000108785$HSD17B1P1	2.1333	0.00866485
ENSG00000204387$SNHG32	-0.379685	0.0332034		ENSG00000007202$KIAA0100	1.1294	0.00866485
ENSG00000144935$TRPC1	-0.50137	0.0332034		ENSG00000186283$TOR3A	0.675958	0.00866485
ENSG00000204611$ZNF616	-0.459991	0.033226		ENSG00000151445$VIPAS39	-0.281388	0.00866485
ENSG00000184432$COPB2	-0.392326	0.0332395		ENSG00000154511$DIPK1A	1.46303	0.00867354
ENSG00000183379$SYNDIG1L	-1.56336	0.0332395		ENSG00000204650$LINC02210	-0.750177	0.00868015
ENSG00000165272$AQP3	1.83886	0.0332946		ENSG00000148848$ADAM12	2.96448	0.00868476
ENSG00000143314$MRPL24	0.603137	0.0332946		ENSG00000230596$GPAA1P2	-2.24349	0.00868476
ENSG00000079482$OPHN1	1.64758	0.0332976		ENSG00000187942$LDLRAD2	-1.19014	0.00868476
ENSG00000105229$PIAS4	0.286218	0.0333059		ENSG00000108848$LUC7L3	-0.455486	0.00868476
ENSG00000170631$ZNF16	-0.418237	0.0333978		ENSG00000090674$MCOLN1	0.824811	0.00868476
ENSG00000188868$ZNF563	-0.607005	0.033538		ENSG00000198964$SGMS1	0.677599	0.00870788
ENSG00000180228$PRKRA	-0.444059	0.0335559		ENSG00000170471$RALGAPB	0.281898	0.00871553
ENSG00000232846$SLC25A6P3	1.13093	0.0335559		ENSG00000130429$ARPC1B	0.932913	0.00877177
ENSG00000165238$WNK2	2.0795	0.0335559		ENSG00000172725$CORO1B	1.00679	0.00879098
ENSG00000154930$ACSS1	2.0275	0.0335726		ENSG00000161956$SENP3	0.716371	0.00881219
ENSG00000140839$CLEC18B	1.5638	0.0335726		ENSG00000274425$	-0.729938	0.00882184
ENSG00000281881$	1.05078	0.0335726		ENSG00000068366$ACSL4	1.24963	0.00882605
ENSG00000168004$PLAAT5	1.199	0.0335726		ENSG00000081041$CXCL2	1.52981	0.00882605
ENSG00000128513$POT1	-0.429276	0.0335726		ENSG00000268650$	-1.5444	0.00882605
ENSG00000238741$SCARNA7	-0.319468	0.0335726		ENSG00000140598$EFL1	0.512364	0.00882994
ENSG00000125648$SLC25A23	-0.449588	0.0335726		ENSG00000130305$NSUN5	0.441463	0.00882994
ENSG00000162843$WDR64	1.39288	0.0335726		ENSG00000185031$SLC2A3P2	-1.54685	0.00882994
ENSG00000145780$FEM1C	-0.326984	0.0336145		ENSG00000159131$GART	0.94506	0.00884028
ENSG00000104221$BRF2	-0.565262	0.0336814		ENSG00000228614$	-0.724127	0.00885465
ENSG00000274225$	-1.18546	0.0336814		ENSG00000198945$L3MBTL3	0.56442	0.0089039
ENSG00000272293$	0.604199	0.0337108		ENSG00000131236$CAP1	0.497982	0.0089209
ENSG00000176170$SPHK1	0.844519	0.0337108		ENSG00000251669$FAM86EP	1.14148	0.00894853
ENSG00000142065$ZFP14	-0.433758	0.0337108		ENSG00000222014$RAB6C	-0.823544	0.00904056
ENSG00000014216$CAPN1	0.488759	0.0337146		ENSG00000197771$MCMBP	0.327496	0.00907461
ENSG00000152404$CWF19L2	-0.281754	0.0337146		ENSG00000259676$	3.48118	0.00908283
ENSG00000135835$KIAA1614	1.28246	0.0337146		ENSG00000198793$MTOR	0.533606	0.00908283
ENSG00000081154$PCNP	-0.297965	0.0337146		ENSG00000004799$PDK4	2.5836	0.00908283
ENSG00000146090$RASGEF1C	1.99158	0.0337146		ENSG00000148180$GSN	-1.13465	0.00909023
ENSG00000221944$TIGD1	-0.5149	0.0337146		ENSG00000182446$NPLOC4	0.451774	0.00920599
ENSG00000169230$PRELID1	0.503729	0.0338836		ENSG00000136830$NIBAN2	1.04633	0.00920676
ENSG00000123999$INHA	1.69205	0.0338862		ENSG00000227695$DNMBP-AS1	3.21296	0.00922531
ENSG00000183751$TBL3	0.400998	0.0338877		ENSG00000274105$	-1.31391	0.00922531
ENSG00000175606$TMEM70	0.400711	0.0338877		ENSG00000180773$SLC36A4	-1.00657	0.00922531
ENSG00000134744$TUT4	-0.374843	0.0338877		ENSG00000116649$SRM	0.876236	0.00922531
ENSG00000259024$TVP23C-CDRT4	-0.981122	0.0338925		ENSG00000108312$UBTF	0.413415	0.00922531
ENSG00000148090$AUH	-0.454392	0.0339144		ENSG00000138162$TACC2	2.14739	0.00927088
ENSG00000176978$DPP7	-0.990052	0.0339144		ENSG00000256269$HMBS	0.617566	0.00928915
ENSG00000117899$MESD	0.499355	0.0339247		ENSG00000154127$UBASH3B	-1.30864	0.00928915
ENSG00000159166$LAD1	1.25435	0.0339744		ENSG00000260285$	-0.733002	0.00929393
ENSG00000267774$	-1.28865	0.0339847		ENSG00000204611$ZNF616	-0.480613	0.00929473
ENSG00000136830$NIBAN2	0.647425	0.0339847		ENSG00000183196$CHST6	-1.10827	0.00946869
ENSG00000160190$SLC37A1	0.726381	0.0341947		ENSG00000162591$MEGF6	-1.74322	0.00947562
ENSG00000083838$ZNF446	-0.345678	0.0342906		ENSG00000138785$INTS12	0.464678	0.00949496
ENSG00000109971$HSPA8	0.425624	0.0343008		ENSG00000141741$MIEN1	0.960013	0.00949496
ENSG00000162227$TAF6L	0.466813	0.0343008		ENSG00000269343$ZNF587B	0.502499	0.00949496
ENSG00000182372$CLN8	0.473882	0.0343359		ENSG00000149177$PTPRJ	0.582991	0.00953856
ENSG00000182261$NLRP10	1.57867	0.0343359		ENSG00000197619$ZNF615	-0.591422	0.00954009
ENSG00000137509$PRCP	-0.405982	0.0343359		ENSG00000143578$CREB3L4	-0.776858	0.00954848
ENSG00000162512$SDC3	0.776347	0.0343359		ENSG00000035862$TIMP2	0.990766	0.00954977
ENSG00000144136$SLC20A1	1.27886	0.0343359		ENSG00000118707$TGIF2	-1.08195	0.00955268
ENSG00000116455$WDR77	0.683642	0.0343359		ENSG00000065320$NTN1	2.23575	0.00955663
ENSG00000164061$BSN	1.30795	0.034345		ENSG00000112365$ZBTB24	0.558854	0.00956276
ENSG00000111405$ENDOU	1.90002	0.034345		ENSG00000153234$NR4A2	-1.00737	0.00961929
ENSG00000168264$IRF2BP2	-0.48939	0.0343779		ENSG00000135624$CCT7	0.348093	0.00963808
ENSG00000235033$DAAM2-AS1	2.28477	0.0344059		ENSG00000103326$CAPN15	1.27795	0.00974455
ENSG00000140632$GLYR1	0.219275	0.0344059		ENSG00000230832$	-1.3882	0.00974455
ENSG00000220785$MTMR9LP	-0.73275	0.0345056		ENSG00000074966$TXK	0.921795	0.00976552
ENSG00000148297$MED22	0.368027	0.0345317		ENSG00000278126$	1.24538	0.00976997
ENSG00000173531$MST1	-0.546651	0.0345317		ENSG00000179431$FJX1	1.00592	0.00979231
ENSG00000006747$SCIN	1.42676	0.0345317		ENSG00000226508$LINC01918	1.76049	0.0097957
ENSG00000265972$TXNIP	-1.16258	0.0345317		ENSG00000186300$ZNF555	-0.82372	0.00983963
ENSG00000234678$ELF3-AS1	1.53161	0.0345353		ENSG00000088340$FER1L4	-1.70828	0.00985476
ENSG00000119711$ALDH6A1	-0.662462	0.0345673		ENSG00000174125$TLR1	-1.54628	0.00986701
ENSG00000279591$	1.19854	0.0345673		ENSG00000184313$MROH7	-2.18113	0.00990381
ENSG00000091483$FH	0.414812	0.0345673		ENSG00000188976$NOC2L	0.694435	0.00993726
ENSG00000175756$AURKAIP1	0.408227	0.0345732		ENSG00000147684$NDUFB9	0.53619	0.00994068
ENSG00000272661$	-0.904114	0.0345732		ENSG00000249669$CARMN	-1.85885	0.00996054
ENSG00000134323$MYCN	1.46581	0.0345732		ENSG00000078237$TIGAR	0.660443	0.00996054
ENSG00000136205$TNS3	0.629518	0.034609		ENSG00000132386$SERPINF1	-1.83524	0.0100198
ENSG00000170873$MTSS1	1.76303	0.0346438		ENSG00000280389$	1.52732	0.0100198
ENSG00000170927$PKHD1	1.24412	0.0348517		ENSG00000139151$	-3.19547	0.0100304
ENSG00000280362$	-1.89035	0.0348641		ENSG00000164619$BMPER	-1.83534	0.0100316
ENSG00000166960$CCDC178	2.15553	0.0348707		ENSG00000125912$NCLN	0.871643	0.0100316
ENSG00000163755$HPS3	-0.665225	0.034882		ENSG00000278740$	-2.13216	0.0100645
ENSG00000233844$	1.18648	0.035097		ENSG00000134153$EMC7	0.652269	0.0101131
ENSG00000182858$ALG12	0.592219	0.0351019		ENSG00000168209$DDIT4	-1.3621	0.0101227
ENSG00000124701$APOBEC2	1.96593	0.0351019		ENSG00000275759$	-1.52087	0.0101515
ENSG00000105479$CCDC114	-1.07843	0.0351019		ENSG00000126838$PZP	2.43466	0.0101515
ENSG00000124749$COL21A1	2.35446	0.0351019		ENSG00000120805$ARL1	-0.460336	0.0101634
ENSG00000178950$GAK	0.372774	0.0351019		ENSG00000144366$GULP1	1.15682	0.0101634
ENSG00000077238$IL4R	0.671748	0.0351019		ENSG00000197616$MYH6	2.99443	0.0101634
ENSG00000198887$SMC5	-0.368388	0.0351019		ENSG00000164961$WASHC5	0.596851	0.0101634
ENSG00000141556$TBCD	0.349521	0.0351019		ENSG00000137265$IRF4	-1.96151	0.0101825
ENSG00000180423$HARBI1	0.442855	0.0351091		ENSG00000069482$GAL	2.50392	0.0102417
ENSG00000050748$MAPK9	0.490349	0.0351091		ENSG00000189212$DPY19L2P1	2.24825	0.0102452
ENSG00000197696$NMB	-0.856799	0.0351091		ENSG00000142684$ZNF593	0.911015	0.0102926
ENSG00000066654$THUMPD1	-0.283359	0.0351091		ENSG00000148660$CAMK2G	0.760893	0.0102954
ENSG00000273619$	0.753181	0.0351106		ENSG00000260495$	-0.773912	0.0102954
ENSG00000138442$WDR12	0.424124	0.035226		ENSG00000145246$ATP10D	1.34623	0.0103303
ENSG00000174842$GLMN	0.271468	0.0352413		ENSG00000129988$LBP	2.2007	0.0103487
ENSG00000165185$KIAA1958	-0.443856	0.0352925		ENSG00000262117$BCAR4	2.15058	0.0103619
ENSG00000129484$PARP2	-0.377141	0.0352925		ENSG00000187323$DCC	2.27432	0.0103619
ENSG00000230673$PABPC1P3	-0.870726	0.0353365		ENSG00000198162$MAN1A2	1.91542	0.0103619
ENSG00000124177$CHD6	-0.315694	0.0353952		ENSG00000106113$CRHR2	-3.40421	0.0103769
ENSG00000138821$SLC39A8	0.817434	0.0353952		ENSG00000165516$KLHDC2	-0.417704	0.0104079
ENSG00000155592$ZKSCAN2	0.37207	0.0353952		ENSG00000209042$SNORD12C	1.07574	0.0104157
ENSG00000166821$PEX11A	-0.518471	0.0354023		ENSG00000120694$HSPH1	0.803464	0.0104265
ENSG00000115568$ZNF142	0.382592	0.0354075		ENSG00000159882$ZNF230	-0.550526	0.010433
ENSG00000162148$PPP1R32	-1.00055	0.0354099		ENSG00000075673$ATP12A	2.01465	0.0104443
ENSG00000127423$AUNIP	0.962817	0.0354808		ENSG00000011485$PPP5C	0.812442	0.0104443
ENSG00000174744$BRMS1	0.431668	0.035527		ENSG00000182601$HS3ST4	-1.57657	0.0104837
ENSG00000260942$CAPN10-DT	-0.582454	0.035527		ENSG00000182154$MRPL41	0.756131	0.0104837
ENSG00000172037$LAMB2	-0.439681	0.035527		ENSG00000075790$BCAP29	1.01291	0.0104867
ENSG00000109475$RPL34	-0.365499	0.035527		ENSG00000146282$RARS2	-0.3639	0.0104987
ENSG00000069998$HDHD5	0.428947	0.035819		ENSG00000186314$PRELID2	-0.516247	0.0105022
ENSG00000172673$THEMIS	-3.37376	0.035819		ENSG00000142168$SOD1	0.507799	0.0105759
ENSG00000197114$ZGPAT	0.522847	0.035819		ENSG00000257365$FNTB	-0.481345	0.0105759
ENSG00000162931$TRIM17	0.554931	0.0358623		ENSG00000181026$AEN	0.732338	0.0105831
ENSG00000150764$DIXDC1	1.01977	0.0358868		ENSG00000070915$SLC12A3	-1.62284	0.010648
ENSG00000198793$MTOR	0.342041	0.035915		ENSG00000145337$PYURF	0.688675	0.0106839
ENSG00000187950$OVCH1	1.77665	0.0360675		ENSG00000159197$	-2.8203	0.0108282
ENSG00000011021$CLCN6	-0.735796	0.0362215		ENSG00000158955$WNT9B	-2.07539	0.0108392
ENSG00000188976$NOC2L	0.394151	0.0362215		ENSG00000154781$CCDC174	-0.409602	0.0108572
ENSG00000226853$	-1.20034	0.0362895		ENSG00000230836$LINC01293	-2.53023	0.0108592
ENSG00000176204$LRRTM4	-1.25409	0.0363436		ENSG00000278959$	-1.57758	0.0108655
ENSG00000077943$ITGA8	1.46072	0.0364512		ENSG00000064652$SNX24	0.529509	0.0108655
ENSG00000229417$NPM1P25	2.19794	0.0364512		ENSG00000232485$RPL37A-DT	1.38797	0.0108822
ENSG00000169964$TMEM42	-0.504289	0.0364564		ENSG00000095739$BAMBI	-1.64406	0.0109215
ENSG00000168491$CCDC110	-1.45914	0.0364771		ENSG00000262223$	-1.89252	0.0109215
ENSG00000173402$DAG1	0.389789	0.0364771		ENSG00000134962$KLB	2.42639	0.0109215
ENSG00000246130$	-1.10363	0.0364771		ENSG00000256087$ZNF432	-0.552171	0.0109215
ENSG00000174564$IL20RB	1.5805	0.0365434		ENSG00000160803$UBQLN4	0.855169	0.0109224
ENSG00000167578$RAB4B	0.489386	0.0365434		ENSG00000135912$TTLL4	0.519281	0.0109245
ENSG00000116251$RPL22	-0.375079	0.0365434		ENSG00000155096$AZIN1	1.28271	0.0109287
ENSG00000101447$FAM83D	-0.954185	0.0365682		ENSG00000119285$HEATR1	0.457712	0.0109355
ENSG00000145623$OSMR	1.10217	0.0365682		ENSG00000175054$ATR	0.630353	0.0110101
ENSG00000137460$FHDC1	1.59659	0.036593		ENSG00000178105$DDX10	0.520574	0.0110149
ENSG00000104064$GABPB1	0.249663	0.0366229		ENSG00000105185$PDCD5	0.511358	0.0110301
ENSG00000158292$GPR153	1.08975	0.0366229		ENSG00000109743$BST1	-1.12699	0.0110508
ENSG00000167705$RILP	0.887817	0.036629		ENSG00000169218$RSPO1	-2.77001	0.0110511
ENSG00000178913$TAF7	-0.232241	0.0366744		ENSG00000132361$CLUH	1.15882	0.0110971
ENSG00000205138$SDHAF1	-0.678794	0.0366891		ENSG00000226688$ENTPD1-AS1	0.629201	0.0110971
ENSG00000197162$ZNF785	-0.402977	0.0366891		ENSG00000179041$RRS1	1.59641	0.0110971
ENSG00000163719$MTMR14	0.320105	0.0367352		ENSG00000214067$	-1.40124	0.0111056
ENSG00000119969$HELLS	0.581761	0.036858		ENSG00000107731$UNC5B	-1.46028	0.0111056
ENSG00000172901$LVRN	1.75879	0.036858		ENSG00000176410$DNAJC30	0.545881	0.0111089
ENSG00000215861$	2.63177	0.0369066		ENSG00000116688$MFN2	0.702384	0.0111225
ENSG00000069122$ADGRF5	1.70061	0.0371099		ENSG00000260643$	-0.847304	0.0111501
ENSG00000163126$ANKRD23	-0.877286	0.0371099		ENSG00000214357$NEURL1B	-1.62917	0.0111501
ENSG00000244509$APOBEC3C	-0.959668	0.0371099		ENSG00000198799$LRIG2	-0.382729	0.0111975
ENSG00000163635$ATXN7	0.725465	0.0371099		ENSG00000226950$DANCR	0.726635	0.0112184
ENSG00000261051$	-1.39334	0.0371099		ENSG00000175792$RUVBL1	0.566681	0.0112184
ENSG00000136381$IREB2	-0.200849	0.0371099		ENSG00000240527$	2.59332	0.0112184
ENSG00000173275$ZNF449	-0.412781	0.0371099		ENSG00000236830$CBR3-AS1	-0.877721	0.0112197
ENSG00000093100$	-1.32895	0.0371299		ENSG00000073734$ABCB11	3.59757	0.011221
ENSG00000198959$TGM2	1.05435	0.0371299		ENSG00000134765$DSC1	-0.889276	0.0112211
ENSG00000213412$HNRNPA1P33	0.934217	0.0372494		ENSG00000104177$MYEF2	-0.861123	0.0112211
ENSG00000104755$ADAM2	-2.01692	0.0372754		ENSG00000251287$ALG1L2	-1.80655	0.0113324
ENSG00000100294$MCAT	0.44864	0.0372754		ENSG00000261008$LINC01572	-0.905237	0.0113582
ENSG00000261115$TMEM178B	-1.11993	0.0373517		ENSG00000160298$C21orf58	-0.726785	0.0114363
ENSG00000142687$KIAA0319L	-0.19102	0.0373779		ENSG00000156030$ELMSAN1	0.710985	0.0114363
ENSG00000171045$TSNARE1	0.519365	0.0374169		ENSG00000235750$KIAA0040	1.41217	0.0114363
ENSG00000135968$GCC2	-0.254331	0.0374346		ENSG00000100296$THOC5	0.419933	0.0114363
ENSG00000184672$RALYL	-1.1336	0.037521		ENSG00000090020$SLC9A1	1.95609	0.0114507
ENSG00000112159$MDN1	0.371142	0.0375721		ENSG00000198673$TAFA2	-1.13533	0.0114507
ENSG00000007376$RPUSD1	0.518379	0.0376548		ENSG00000244676$	3.6243	0.0114574
ENSG00000170802$FOXN2	0.927113	0.0376765		ENSG00000182670$TTC3	-0.567198	0.0114634
ENSG00000148341$SH3GLB2	0.860736	0.0377264		ENSG00000174945$AMZ1	-1.35428	0.0114789
ENSG00000073060$SCARB1	-0.832361	0.0377969		ENSG00000170075$GPR37L1	2.1911	0.0114889
ENSG00000223813$	-0.567204	0.0378338		ENSG00000122691$TWIST1	1.51874	0.0115047
ENSG00000116898$MRPS15	0.447926	0.037926		ENSG00000280924$LINC00628	2.68774	0.0115103
ENSG00000160688$FLAD1	0.521796	0.0379429		ENSG00000117362$APH1A	-0.330676	0.0115127
ENSG00000142233$NTN5	-1.63186	0.0379891		ENSG00000206538$VGLL3	1.32574	0.0115185
ENSG00000157800$SLC37A3	-0.177425	0.0379891		ENSG00000141696$P3H4	-0.627894	0.0115337
ENSG00000147799$ARHGAP39	0.688512	0.0380477		ENSG00000164080$RAD54L2	0.777838	0.0115337
ENSG00000073737$DHRS9	2.76351	0.038066		ENSG00000102100$SLC35A2	-0.552531	0.0115337
ENSG00000204228$HSD17B8	-0.9129	0.0381395		ENSG00000231185$SPRY4-AS1	1.22786	0.0115337
ENSG00000177406$NINJ2-AS1	0.661586	0.0381395		ENSG00000171467$ZNF318	-1.05986	0.0115337
ENSG00000178921$PFAS	0.554035	0.0381395		ENSG00000141736$ERBB2	0.586923	0.0116212
ENSG00000131100$ATP6V1E1	0.464739	0.0382275		ENSG00000119487$MAPKAP1	0.368363	0.0116238
ENSG00000100365$NCF4	1.65905	0.0382275		ENSG00000111716$LDHB	0.468346	0.0117041
ENSG00000115183$TANC1	0.604565	0.0382275		ENSG00000136827$TOR1A	0.451334	0.0117097
ENSG00000099942$CRKL	-0.477651	0.0382354		ENSG00000271425$NBPF10	1.09695	0.0117567
ENSG00000229618$	2.21641	0.0382484		ENSG00000169418$NPR1	2.42077	0.0117624
ENSG00000196660$SLC30A10	-2.26436	0.038339		ENSG00000104763$ASAH1	0.559367	0.011805
ENSG00000273284$	-0.789977	0.0383854		ENSG00000198931$APRT	0.418625	0.0118108
ENSG00000167775$CD320	0.7634	0.0384223		ENSG00000105668$UPK1A	-1.90264	0.0118249
ENSG00000187762$HSPE1P11	-1.10263	0.0384223		ENSG00000185238$PRMT3	0.4088	0.0118858
ENSG00000235245$	-0.629486	0.0384373		ENSG00000119408$NEK6	-0.787626	0.0119333
ENSG00000090006$LTBP4	-0.809251	0.0384373		ENSG00000156469$MTERF3	1.11407	0.0120132
ENSG00000107815$TWNK	0.571209	0.0384401		ENSG00000253284$	-0.797346	0.0120699
ENSG00000272841$	1.65323	0.0384712		ENSG00000254093$PINX1	0.722064	0.01209
ENSG00000168994$PXDC1	0.849023	0.0384712		ENSG00000157617$C2CD2	1.11362	0.012091
ENSG00000197934$CYYR1-AS1	1.94493	0.0384834		ENSG00000196639$HRH1	2.19506	0.0121104
ENSG00000197885$NKIRAS1	0.841469	0.0384834		ENSG00000184898$RBM43	-0.949181	0.0121638
ENSG00000153292$ADGRF1	1.42842	0.0385242		ENSG00000235688$SNTG2-AS1	2.41803	0.0121638
ENSG00000153485$TMEM251	0.540426	0.0386257		ENSG00000205363$INSYN1	1.58897	0.0121642
ENSG00000170191$NANP	-0.39698	0.0386381		ENSG00000260686$	1.19642	0.0121737
ENSG00000183688$RFLNB	0.889144	0.0386381		ENSG00000075785$RAB7A	0.392944	0.0121737
ENSG00000103269$RHBDL1	-0.85811	0.0386381		ENSG00000173531$MST1	-0.586725	0.0121879
ENSG00000158555$GDPD5	1.66329	0.0389424		ENSG00000244513$	1.89232	0.0121939
ENSG00000254911$SCARNA9	-0.413251	0.0390044		ENSG00000217930$PAM16	0.928764	0.0122119
ENSG00000080603$SRCAP	0.594629	0.0390044		ENSG00000204121$ECEL1P1	-1.06734	0.0122178
ENSG00000115486$GGCX	-0.34128	0.0390267		ENSG00000154319$FAM167A	2.16487	0.0122178
ENSG00000177483$RBM44	-0.915012	0.0390267		ENSG00000130921$C12orf65	-0.618117	0.0122595
ENSG00000126953$TIMM8A	0.738809	0.0390267		ENSG00000132153$DHX30	0.323418	0.0122595
ENSG00000196236$XPNPEP3	-0.358805	0.0390267		ENSG00000240770$C21orf91-OT1	1.85532	0.0122683
ENSG00000272617$	-0.310003	0.039057		ENSG00000115339$GALNT3	-0.627905	0.0122993
ENSG00000076248$UNG	0.409236	0.039057		ENSG00000156697$UTP14A	0.904319	0.0123136
ENSG00000281207$SLFNL1-AS1	1.18858	0.0390636		ENSG00000271576$	-1.19308	0.012324
ENSG00000129993$CBFA2T3	1.70498	0.0391224		ENSG00000273568$	1.12309	0.0123251
ENSG00000273841$TAF9	0.40392	0.0391224		ENSG00000278420$MIR6819	1.42929	0.0123251
ENSG00000176390$CRLF3	0.540213	0.0391888		ENSG00000142065$ZFP14	-0.745676	0.0123251
ENSG00000171357$LURAP1	1.34625	0.0391888		ENSG00000281205$	-1.09954	0.0123251
ENSG00000144043$TEX261	0.454996	0.0391888		ENSG00000095321$CRAT	1.51926	0.0123259
ENSG00000121578$B4GALT4	-0.222426	0.0393599		ENSG00000235831$BHLHE40-AS1	-0.863435	0.0123422
ENSG00000175832$ETV4	1.54975	0.0393702		ENSG00000281903$LINC02246	-1.12017	0.0123422
ENSG00000109771$LRP2BP	-0.809285	0.039414		ENSG00000180660$MAB21L1	-3.96321	0.0123422
ENSG00000159423$ALDH4A1	0.736155	0.039433		ENSG00000107020$PLGRKT	0.654095	0.0123422
ENSG00000119946$CNNM1	-2.69388	0.039433		ENSG00000153827$TRIP12	0.325489	0.0123422
ENSG00000248544$	1.2225	0.039433		ENSG00000162542$TMCO4	0.707887	0.0123705
ENSG00000225329$LHFPL3-AS2	2.16694	0.039433		ENSG00000102043$MTMR8	0.77982	0.0123712
ENSG00000143674$MAP3K21	-0.941666	0.0396236		ENSG00000151881$TMEM267	0.615708	0.0123813
ENSG00000235194$PPP1R3E	-0.67058	0.0396236		ENSG00000149922$TBX6	-1.28187	0.0123949
ENSG00000112812$PRSS16	-0.716432	0.0396236		ENSG00000003137$CYP26B1	-1.24349	0.0124078
ENSG00000123342$MMP19	1.34077	0.0396249		ENSG00000262165$	-1.5064	0.0124632
ENSG00000101280$ANGPT4	2.08975	0.039674		ENSG00000110031$LPXN	-0.984807	0.0124895
ENSG00000188133$TMEM215	1.50246	0.0396933		ENSG00000166343$MSS51	-0.7776	0.012533
ENSG00000095585$BLNK	2.00616	0.0399081		ENSG00000230706$	3.5847	0.0125394
ENSG00000185043$CIB1	-0.359757	0.0399081		ENSG00000155508$CNOT8	-0.634812	0.0125429
ENSG00000138767$CNOT6L	-0.568313	0.0399081		ENSG00000144771$LRTM1	3.22168	0.0125429
ENSG00000112787$FBRSL1	0.559714	0.0399081		ENSG00000160072$ATAD3B	0.557646	0.0125579
ENSG00000100714$MTHFD1	0.693896	0.0399081		ENSG00000137868$STRA6	2.21349	0.0125579
ENSG00000104964$TLE5	0.802683	0.0399081		ENSG00000075826$SEC31B	-0.550913	0.0126581
ENSG00000232638$	0.911099	0.0399937		ENSG00000196668$LINC00173	-1.88269	0.0126705
ENSG00000213341$CHUK	0.49223	0.0400808		ENSG00000196950$SLC39A10	1.24303	0.0126705
ENSG00000141564$RPTOR	0.362769	0.0400808		ENSG00000235652$FBXO30-DT	-1.00334	0.0127187
ENSG00000101199$ARFGAP1	-0.430147	0.0400819		ENSG00000125968$ID1	-1.75461	0.0127187
ENSG00000152078$TLCD4	-1.05594	0.0400819		ENSG00000159063$ALG8	0.523445	0.0127409
ENSG00000198146$ZNF770	-0.325621	0.0400819		ENSG00000183379$SYNDIG1L	-1.877	0.0127409
ENSG00000145220$LYAR	0.537175	0.0400974		ENSG00000198719$DLL1	-1.52918	0.0127528
ENSG00000150457$LATS2	0.656455	0.0400996		ENSG00000142039$CCDC97	0.964111	0.0127744
ENSG00000132376$INPP5K	0.598528	0.0401795		ENSG00000225193$RPS12P26	-1.21434	0.0127744
ENSG00000143376$SNX27	1.01951	0.0401795		ENSG00000127666$TICAM1	1.02971	0.0128281
ENSG00000188785$ZNF548	-0.420537	0.0401795		ENSG00000143891$GALM	-0.584403	0.0128688
ENSG00000280239$	0.892052	0.0402228		ENSG00000213593$TMX2	0.699162	0.0128798
ENSG00000159840$ZYX	0.635924	0.0402228		ENSG00000115112$TFCP2L1	2.41059	0.0129361
ENSG00000265967$	1.33185	0.0402952		ENSG00000120211$INSL4	2.79066	0.0129807
ENSG00000277744$	-1.11699	0.0402952		ENSG00000125650$PSPN	-0.831709	0.0129915
ENSG00000160613$PCSK7	0.726973	0.0402952		ENSG00000160712$IL6R	1.18769	0.0130057
ENSG00000204311$PJVK	-0.523733	0.0402952		ENSG00000134504$KCTD1	-0.852828	0.0130533
ENSG00000266028$SRGAP2	0.369379	0.0403292		ENSG00000170222$ADPRM	-0.437485	0.0130698
ENSG00000198792$TMEM184B	0.708581	0.0403292		ENSG00000033627$ATP6V0A1	1.5811	0.0130698
ENSG00000137720$C11orf1	-0.530442	0.0403997		ENSG00000110660$SLC35F2	-1.01205	0.0130698
ENSG00000101856$PGRMC1	-0.433296	0.0404054		ENSG00000178531$CTXN1	1.29737	0.0131127
ENSG00000118762$PKD2	0.601561	0.0404726		ENSG00000176641$RNF152	-1.26637	0.0131347
ENSG00000196639$HRH1	1.38469	0.0406666		ENSG00000119771$KLHL29	0.688103	0.0131658
ENSG00000213760$ATP6V1G2	-0.993788	0.0406852		ENSG00000161940$BCL6B	-2.08364	0.0131712
ENSG00000270012$	-0.559723	0.0406852		ENSG00000159445$THEM4	0.798105	0.0131943
ENSG00000138185$ENTPD1	1.8022	0.0406852		ENSG00000248803$	2.24687	0.0132599
ENSG00000100401$RANGAP1	0.472809	0.0406852		ENSG00000121769$FABP3	1.67757	0.013265
ENSG00000227695$DNMBP-AS1	2.91489	0.0407253		ENSG00000129925$PGAP6	1.47501	0.013265
ENSG00000184908$CLCNKB	-1.07424	0.0408053		ENSG00000213672$NCKIPSD	-0.496123	0.013285
ENSG00000276334$	-0.674882	0.0408408		ENSG00000235033$DAAM2-AS1	2.23058	0.0132942
ENSG00000133597$ADCK2	0.849293	0.0408594		ENSG00000104435$STMN2	-2.44474	0.0133014
ENSG00000239779$WBP1	-0.447265	0.0408743		ENSG00000170324$FRMPD2	-1.11215	0.0133128
ENSG00000112773$TENT5A	1.40609	0.0411628		ENSG00000002587$HS3ST1	1.54358	0.0133128
ENSG00000241170$	1.06121	0.041228		ENSG00000006118$TMEM132A	0.622366	0.0133417
ENSG00000148411$NACC2	0.748254	0.0412513		ENSG00000099954$CECR2	1.60928	0.0133452
ENSG00000109861$CTSC	0.747619	0.0412858		ENSG00000106261$ZKSCAN1	-0.441227	0.0133522
ENSG00000110047$EHD1	0.66327	0.0412858		ENSG00000198270$TMEM116	-0.397725	0.0133913
ENSG00000260103$	-2.16784	0.0412858		ENSG00000180611$MB21D2	0.728627	0.0133936
ENSG00000124299$PEPD	0.613909	0.0412858		ENSG00000111266$DUSP16	0.759418	0.0133989
ENSG00000154127$UBASH3B	-0.557871	0.0412858		ENSG00000116337$AMPD2	-0.709258	0.0134117
ENSG00000073111$MCM2	0.626414	0.0413533		ENSG00000153822$KCNJ16	1.45495	0.0134138
ENSG00000052850$ALX4	2.34224	0.041404		ENSG00000138434$ITPRID2	0.850635	0.0134338
ENSG00000177239$MAN1B1	-0.292635	0.041404		ENSG00000140688$C16orf58	-0.493855	0.013471
ENSG00000117448$AKR1A1	-0.388396	0.0414785		ENSG00000100373$UPK3A	-2.36164	0.0134898
ENSG00000074370$ATP2A3	2.32587	0.0414785		ENSG00000117643$MAN1C1	2.5561	0.0135217
ENSG00000063046$EIF4B	-0.399889	0.0414785		ENSG00000170345$FOS	-2.00933	0.0135425
ENSG00000172782$FADS6	1.87673	0.0414785		ENSG00000115271$GCA	-0.587303	0.0135425
ENSG00000135698$MPHOSPH6	0.526545	0.0414785		ENSG00000270704$	-0.819706	0.0135466
ENSG00000120279$MYCT1	-2.83414	0.0414785		ENSG00000125648$SLC25A23	-0.684983	0.0135545
ENSG00000141576$RNF157	1.27294	0.0414785		ENSG00000224802$TUBB4BP2	1.5003	0.0135693
ENSG00000133812$SBF2	-0.283509	0.0414785		ENSG00000107014$RLN2	2.25499	0.013602
ENSG00000179119$SPTY2D1	-0.454737	0.0414785		ENSG00000136866$ZFP37	-1.11391	0.013623
ENSG00000005007$UPF1	0.389256	0.0414785		ENSG00000138030$KHK	2.45029	0.0136314
ENSG00000089876$DHX32	0.615135	0.0415752		ENSG00000187741$FANCA	1.85131	0.0136428
ENSG00000237973$MTCO1P12	0.693563	0.0416568		ENSG00000152661$GJA1	-1.05714	0.0136428
ENSG00000244005$NFS1	0.260023	0.0416741		ENSG00000121005$CRISPLD1	1.20916	0.0136486
ENSG00000280798$LINC00294	-0.377121	0.0416775		ENSG00000052795$FNIP2	0.844942	0.0137052
ENSG00000171812$COL8A2	-1.50923	0.0416778		ENSG00000277831$	2.69366	0.0137515
ENSG00000105650$PDE4C	-1.13121	0.0416778		ENSG00000100325$ASCC2	0.278098	0.0137726
ENSG00000164975$SNAPC3	-0.415204	0.0416778		ENSG00000260461$	-1.18592	0.0137726
ENSG00000196284$SUPT3H	-0.480924	0.0417986		ENSG00000185774$KCNIP4	1.15835	0.0137726
ENSG00000160949$TONSL	0.56542	0.0417986		ENSG00000132613$MTSS2	-0.899809	0.0137833
ENSG00000165646$SLC18A2	-1.58895	0.0418805		ENSG00000206885$SNORA75	1.14029	0.0137833
ENSG00000204789$ZNF204P	-0.515997	0.0419815		ENSG00000214706$IFRD2	1.18211	0.0139056
ENSG00000119772$DNMT3A	0.389949	0.0421273		ENSG00000171045$TSNARE1	0.918852	0.0139056
ENSG00000164414$SLC35A1	-0.307756	0.0421273		ENSG00000179344$HLA-DQB1	-3.93092	0.013984
ENSG00000166473$PKD1L2	-1.21669	0.0422732		ENSG00000156475$PPP2R2B	-1.53386	0.013984
ENSG00000112144$CILK1	0.569784	0.042302		ENSG00000184012$TMPRSS2	1.67878	0.013984
ENSG00000149557$FEZ1	1.1631	0.042302		ENSG00000106628$POLD2	0.495907	0.0139908
ENSG00000145592$RPL37	-0.409314	0.042302		ENSG00000142002$DPP9	0.77291	0.0140833
ENSG00000204991$SPIRE2	1.58581	0.0423674		ENSG00000169247$SH3TC2	2.86593	0.0141471
ENSG00000057252$SOAT1	0.516193	0.0423781		ENSG00000274225$	-1.11621	0.01415
ENSG00000167380$ZNF226	-0.449192	0.042393		ENSG00000173868$PHOSPHO1	2.43424	0.01415
ENSG00000184730$APOBR	2.12078	0.0424551		ENSG00000179715$PCED1B	1.01834	0.014153
ENSG00000131781$FMO5	-0.836957	0.0425679		ENSG00000109667$SLC2A9	0.939178	0.014153
ENSG00000159131$GART	0.514345	0.0427378		ENSG00000125895$TMEM74B	2.62614	0.014153
ENSG00000134049$IER3IP1	-0.326791	0.0427693		ENSG00000100024$UPB1	-1.59893	0.0141534
ENSG00000126822$PLEKHG3	0.430999	0.0427693		ENSG00000280037$	-0.897552	0.014173
ENSG00000198000$NOL8	0.391347	0.0427697		ENSG00000133454$MYO18B	1.30039	0.014173
ENSG00000077458$FAM76B	-0.266133	0.0428436		ENSG00000102030$NAA10	0.51681	0.014173
ENSG00000164494$PDSS2	-0.378564	0.0428564		ENSG00000171100$MTM1	1.14939	0.0141746
ENSG00000170509$HSD17B13	-1.38598	0.0428619		ENSG00000099821$POLRMT	0.958796	0.0141746
ENSG00000278978$	-0.98948	0.0428873		ENSG00000214290$COLCA2	2.42387	0.0142178
ENSG00000141646$SMAD4	-0.286646	0.0429434		ENSG00000265982$	1.1277	0.014238
ENSG00000143869$GDF7	1.75195	0.0430054		ENSG00000135638$EMX1	2.92376	0.0142587
ENSG00000124508$BTN2A2	-0.495842	0.043055		ENSG00000143376$SNX27	1.65069	0.0143191
ENSG00000170836$PPM1D	0.928337	0.0430623		ENSG00000078699$CBFA2T2	-0.53344	0.0143793
ENSG00000164880$INTS1	0.454492	0.0431331		ENSG00000210195$MT-TT	1.38562	0.0143937
ENSG00000116560$SFPQ	0.382959	0.0431331		ENSG00000143977$SNRPG	0.325658	0.0143963
ENSG00000187189$TSPYL4	0.443908	0.043188		ENSG00000109917$ZPR1	0.618571	0.0144638
ENSG00000163530$DPPA2	-1.19001	0.043207		ENSG00000125247$TMTC4	-0.896793	0.0144736
ENSG00000172922$RNASEH2C	0.520403	0.043207		ENSG00000215866$LINC01356	-1.84298	0.014531
ENSG00000102996$MMP15	1.25091	0.0432187		ENSG00000150961$SEC24D	-0.482971	0.0145598
ENSG00000115761$NOL10	0.223822	0.0432195		ENSG00000200895$RN7SKP245	2.16376	0.0145729
ENSG00000180979$LRRC57	0.402807	0.0432956		ENSG00000183597$TANGO2	0.575861	0.0145729
ENSG00000125485$DDX31	0.327421	0.0433302		ENSG00000198265$HELZ	-0.656483	0.0146857
ENSG00000013016$EHD3	0.662797	0.0433302		ENSG00000258565$BLZF2P	1.39469	0.0146944
ENSG00000189337$KAZN	0.768995	0.0433302		ENSG00000182173$TSEN54	0.618625	0.0147263
ENSG00000100139$MICALL1	0.65133	0.0433302		ENSG00000254202$	-1.73808	0.0147383
ENSG00000272824$	-1.22833	0.0433698		ENSG00000240891$PLCXD2	1.41074	0.0147383
ENSG00000164944$VIRMA	-0.30667	0.0433722		ENSG00000163378$EOGT	0.672934	0.0147421
ENSG00000170296$GABARAP	-0.337121	0.0434104		ENSG00000160469$BRSK1	-1.01892	0.0147472
ENSG00000109063$MYH3	0.962417	0.0434104		ENSG00000108654$DDX5	0.423958	0.0147472
ENSG00000162928$PEX13	-0.34204	0.0434104		ENSG00000121653$MAPK8IP1	0.872537	0.0147472
ENSG00000215305$VPS16	0.308858	0.0434104		ENSG00000085733$CTTN	0.415694	0.0147851
ENSG00000142632$ARHGEF19	-0.690727	0.0434393		ENSG00000177192$PUS1	1.42278	0.0147851
ENSG00000162433$AK4	-1.24614	0.0435178		ENSG00000241343$RPL36A	0.464365	0.0147851
ENSG00000064961$HMG20B	0.596124	0.0435644		ENSG00000277363$SRCIN1	1.29579	0.0147851
ENSG00000171793$CTPS1	1.10146	0.0435696		ENSG00000109133$TMEM33	0.543665	0.0147851
ENSG00000169418$NPR1	1.43292	0.0436024		ENSG00000179331$RAB39A	1.4001	0.014788
ENSG00000110446$SLC15A3	1.70927	0.0436024		ENSG00000126953$TIMM8A	1.16591	0.014788
ENSG00000153214$TMEM87B	-0.329541	0.0436024		ENSG00000163467$TSACC	2.15933	0.014788
ENSG00000103852$TTC23	-0.355759	0.0436024		ENSG00000079482$OPHN1	1.96343	0.0147974
ENSG00000110906$KCTD10	0.332957	0.0436096		ENSG00000283504$	-2.82466	0.0148113
ENSG00000108061$SHOC2	-0.215932	0.0436096		ENSG00000110756$HPS5	0.533235	0.0148113
ENSG00000197380$DACT3	-1.0469	0.0436428		ENSG00000188566$NDOR1	0.67588	0.0148113
ENSG00000274561$	-0.763525	0.0436578		ENSG00000234127$TRIM26	0.437496	0.0148471
ENSG00000186056$MATN1-AS1	-1.04069	0.0436578		ENSG00000229618$	2.39375	0.014854
ENSG00000204406$MBD5	-0.460225	0.0436739		ENSG00000163781$TOPBP1	-0.336457	0.014854
ENSG00000100625$SIX4	-0.499764	0.0437248		ENSG00000274383$	2.60543	0.014861
ENSG00000173545$ZNF622	-0.42333	0.0437248		ENSG00000101546$RBFA	0.647615	0.014941
ENSG00000153179$RASSF3	0.835062	0.0440712		ENSG00000100911$PSME2	0.295198	0.0149494
ENSG00000169242$EFNA1	-0.680936	0.0441321		ENSG00000054116$TRAPPC3	0.71326	0.0149494
ENSG00000155100$OTUD6B	0.40638	0.0441321		ENSG00000149311$ATM	-0.550518	0.0149507
ENSG00000021574$SPAST	-0.274719	0.0441321		ENSG00000166226$CCT2	0.346797	0.0149507
ENSG00000116016$EPAS1	1.14936	0.0443137		ENSG00000173757$STAT5B	0.78866	0.0149507
ENSG00000132932$ATP8A2	1.11029	0.0443317		ENSG00000154914$USP43	1.20221	0.0149507
ENSG00000188626$GOLGA8M	-1.38716	0.0443666		ENSG00000210176$	2.10115	0.0149665
ENSG00000095574$IKZF5	-0.426474	0.0443666		ENSG00000181826$RELL1	1.79395	0.0149705
ENSG00000171453$POLR1C	0.349477	0.0443666		ENSG00000250305$TRMT9B	-1.13196	0.0149705
ENSG00000077721$UBE2A	0.54881	0.0443666		ENSG00000008513$ST3GAL1	1.54973	0.0149826
ENSG00000142937$RPS8	-0.375526	0.0444308		ENSG00000146072$TNFRSF21	0.660958	0.014991
ENSG00000013306$SLC25A39	0.327572	0.044562		ENSG00000168818$STX18	0.432183	0.0150252
ENSG00000081041$CXCL2	1.65756	0.0445634		ENSG00000138759$FRAS1	-1.32979	0.0150281
ENSG00000161970$RPL26	-0.42998	0.04459		ENSG00000175567$UCP2	0.832724	0.0150328
ENSG00000260903$XKR7	-1.33436	0.0446854		ENSG00000104140$RHOV	1.77839	0.0150397
ENSG00000117395$EBNA1BP2	0.550238	0.0446863		ENSG00000092421$SEMA6A	-0.819362	0.0150439
ENSG00000179219$LINC00311	1.95917	0.0447615		ENSG00000158856$DMTN	-1.39983	0.0150859
ENSG00000183844$FAM3B	3.84504	0.0449486		ENSG00000137714$FDX1	2.26977	0.0150941
ENSG00000198301$SDAD1	0.327817	0.0449486		ENSG00000085998$POMGNT1	0.483685	0.0151726
ENSG00000222612$RNU2-52P	2.21728	0.045043		ENSG00000007923$DNAJC11	0.705352	0.0151734
ENSG00000114739$ACVR2B	-0.530041	0.0450694		ENSG00000185737$NRG3	-2.71897	0.0151734
ENSG00000169684$CHRNA5	1.17064	0.0451546		ENSG00000076053$RBM7	-0.374875	0.0151734
ENSG00000111596$CNOT2	-0.291969	0.0451546		ENSG00000131269$ABCB7	-0.494328	0.015237
ENSG00000119718$EIF2B2	1.02254	0.0451546		ENSG00000198088$NUP62CL	-0.938854	0.0152614
ENSG00000113391$FAM172A	-0.395369	0.0451546		ENSG00000178662$CSRNP3	-1.24521	0.0152771
ENSG00000175066$GK5	-0.54287	0.0451546		ENSG00000119522$DENND1A	1.53464	0.0152771
ENSG00000058729$RIOK2	-0.407788	0.0451546		ENSG00000259845$HERC2P10	-1.44772	0.0152771
ENSG00000120708$TGFBI	-0.924434	0.0451546		ENSG00000139505$MTMR6	0.418045	0.0152771
ENSG00000196407$THEM5	1.96369	0.0451546		ENSG00000142208$AKT1	0.478021	0.015279
ENSG00000150753$CCT5	0.65725	0.0451593		ENSG00000272108$	-0.908168	0.015279
ENSG00000111640$GAPDH	-0.849454	0.0451821		ENSG00000108733$PEX12	-0.584191	0.015279
ENSG00000220563$PKMP3	-1.51454	0.0452256		ENSG00000263846$	-2.47485	0.015279
ENSG00000125089$SH3TC1	1.79643	0.0452448		ENSG00000110104$CCDC86	1.8346	0.015337
ENSG00000181741$FDX1P1	2.67147	0.0452448		ENSG00000112299$VNN1	2.68998	0.0153415
ENSG00000268894$PLCE1-AS1	1.88447	0.0452448		ENSG00000116729$WLS	0.78326	0.0153628
ENSG00000148408$CACNA1B	-1.08325	0.0452577		ENSG00000179299$NSUN7	-0.533256	0.0153808
ENSG00000132603$NIP7	0.497912	0.0453151		ENSG00000136122$BORA	-0.491451	0.0154668
ENSG00000106086$PLEKHA8	0.418726	0.0453151		ENSG00000143367$TUFT1	1.04567	0.0154668
ENSG00000167272$POP5	0.547577	0.0453151		ENSG00000119383$PTPA	0.47613	0.0154902
ENSG00000020577$SAMD4A	0.437455	0.0453264		ENSG00000185986$SDHAP3	-0.683266	0.0154902
ENSG00000134419$RPS15A	-0.361606	0.0453559		ENSG00000003436$TFPI	2.14015	0.0155259
ENSG00000256667$KLRA1P	-0.807752	0.0453706		ENSG00000210107$MT-TQ	1.82942	0.0155315
ENSG00000215193$PEX26	0.257819	0.0453706		ENSG00000256340$ABCC6P1	-2.19991	0.0155854
ENSG00000144827$ABHD10	-0.456584	0.0454438		ENSG00000142513$ACP4	3.46793	0.0155854
ENSG00000247624$CPEB2-DT	-0.890442	0.0454438		ENSG00000205488$CALML3-AS1	-0.871819	0.0155854
ENSG00000174721$FGFBP3	-0.63452	0.0454438		ENSG00000166037$CEP57	-0.433086	0.0155854
ENSG00000227268$KLLN	0.902678	0.0454438		ENSG00000253203$GUSBP3	-1.28046	0.0155854
ENSG00000139636$LMBR1L	-0.314011	0.0454438		ENSG00000152256$PDK1	-0.896346	0.0155854
ENSG00000143850$PLEKHA6	1.17361	0.0454438		ENSG00000169499$PLEKHA2	-0.8987	0.0155854
ENSG00000127511$SIN3B	0.921472	0.0454438		ENSG00000132424$PNISR	-0.39431	0.0155854
ENSG00000112658$SRF	0.470167	0.0454438		ENSG00000237827$RPS15AP29	1.23151	0.0155854
ENSG00000100883$SRP54	-0.466059	0.0454438		ENSG00000167112$TRUB2	0.429281	0.0155854
ENSG00000171703$TCEA2	-0.300941	0.0454438		ENSG00000169016$E2F6	0.361072	0.0156044
ENSG00000155858$LSM11	-0.373876	0.0455859		ENSG00000228436$	0.731909	0.0156072
ENSG00000113594$LIFR	0.798461	0.0455954		ENSG00000072609$CHFR	0.339739	0.0156306
ENSG00000249684$	-1.15196	0.0456175		ENSG00000163735$CXCL5	3.10071	0.0156306
ENSG00000228203$RNF144A-AS1	0.909641	0.04563		ENSG00000111845$PAK1IP1	0.532584	0.0156306
ENSG00000165782$PIP4P1	-0.292196	0.0456416		ENSG00000124541$RRP36	0.368351	0.0156306
ENSG00000100614$PPM1A	-0.259031	0.0456416		ENSG00000112893$MAN2A1	0.784001	0.0156312
ENSG00000185019$UBOX5	-0.332487	0.0456416		ENSG00000201321$RNA5S9	1.93751	0.0156312
ENSG00000179889$PDXDC1	-0.409697	0.0456822		ENSG00000184640$SEPTIN9	0.622199	0.0156312
ENSG00000081870$HSPB11	-0.365798	0.0457179		ENSG00000125485$DDX31	0.597331	0.0156412
ENSG00000280924$LINC00628	2.39901	0.0457179		ENSG00000272970$	-1.62251	0.0156468
ENSG00000164068$RNF123	0.376533	0.0457673		ENSG00000007392$LUC7L	-0.40712	0.0157356
ENSG00000169247$SH3TC2	2.71276	0.0457673		ENSG00000101331$CCM2L	-1.90522	0.0157384
ENSG00000173825$TIGD3	1.41683	0.0457673		ENSG00000198840$MT-ND3	0.845923	0.0157397
ENSG00000231453$LINC01305	-1.19238	0.0457767		ENSG00000179219$LINC00311	2.3687	0.0157467
ENSG00000123545$NDUFAF4	0.551355	0.0457767		ENSG00000159556$ISL2	2.98694	0.0157775
ENSG00000148814$LRRC27	-0.562385	0.0458077		ENSG00000104331$IMPAD1	-0.505339	0.0157999
ENSG00000198763$MT-ND2	0.857202	0.0458245		ENSG00000249550$LINC01234	-1.38563	0.0158116
ENSG00000177156$TALDO1	0.479723	0.0458245		ENSG00000175265$GOLGA8A	-1.05384	0.0158359
ENSG00000132680$KHDC4	-0.428227	0.0458344		ENSG00000166946$CCNDBP1	1.21315	0.0158934
ENSG00000089116$LHX5	-3.07262	0.0458344		ENSG00000184216$IRAK1	0.677658	0.0158934
ENSG00000065600$PACC1	0.6953	0.0458344		ENSG00000225101$OR52K3P	4.47322	0.0158952
ENSG00000103540$CCP110	-0.386001	0.0458387		ENSG00000184182$UBE2F	0.414158	0.0158952
ENSG00000128191$DGCR8	0.355679	0.0458559		ENSG00000147118$ZNF182	-0.805257	0.0158952
ENSG00000137273$FOXF2	-2.11709	0.0458559		ENSG00000167371$PRRT2	-0.894034	0.0159493
ENSG00000166734$GOLM2	-0.439592	0.0458966		ENSG00000129657$SEC14L1	0.589616	0.0159726
ENSG00000163002$NUP35	0.315596	0.0458966		ENSG00000050393$MCUR1	0.442605	0.0160132
ENSG00000198915$RASGEF1A	-0.629138	0.0458966		ENSG00000175894$TSPEAR	-2.20125	0.0160132
ENSG00000083896$YTHDC1	-0.335145	0.0459365		ENSG00000185344$ATP6V0A2	0.322175	0.016046
ENSG00000118200$CAMSAP2	0.527222	0.0459627		ENSG00000105483$CARD8	-0.390305	0.016046
ENSG00000185133$INPP5J	0.862436	0.0459627		ENSG00000239407$	-0.556007	0.016046
ENSG00000172301$COPRS	0.616373	0.0460134		ENSG00000104907$TRMT1	0.851855	0.0160605
ENSG00000009950$MLXIPL	2.08313	0.0460134		ENSG00000184730$APOBR	2.57515	0.0160923
ENSG00000248734$	0.860264	0.0460347		ENSG00000186973$FAM183A	-1.69563	0.0161295
ENSG00000198729$PPP1R14C	2.13354	0.0460724		ENSG00000169230$PRELID1	0.822257	0.0161295
ENSG00000196850$PPTC7	0.74529	0.0460724		ENSG00000009335$UBE3C	0.363762	0.0161295
ENSG00000137710$RDX	0.474352	0.0460724		ENSG00000130818$ZNF426	-0.432271	0.0161482
ENSG00000281357$ARRDC3-AS1	0.688864	0.0462245		ENSG00000261889$	1.16443	0.0162231
ENSG00000145920$CPLX2	-1.80979	0.046263		ENSG00000116691$MIIP	0.932619	0.0163659
ENSG00000234127$TRIM26	0.442358	0.046263		ENSG00000242052$RPL10P7	2.00306	0.0163659
ENSG00000250366$TUNAR	-1.90344	0.046263		ENSG00000235363$SNRPGP10	0.555444	0.0163761
ENSG00000281398$SNHG4	0.899576	0.0463883		ENSG00000138336$TET1	-0.737596	0.0163761
ENSG00000184117$NIPSNAP1	-0.580933	0.0464465		ENSG00000282048$	-2.76914	0.0163953
ENSG00000121577$POPDC2	1.53437	0.0464465		ENSG00000176142$TMEM39A	-0.606091	0.0164024
ENSG00000106477$CEP41	0.362335	0.0464882		ENSG00000164134$NAA15	0.403837	0.0164314
ENSG00000138468$SENP7	-0.342961	0.0464882		ENSG00000198246$SLC29A3	0.782761	0.0164314
ENSG00000161011$SQSTM1	0.842354	0.0464882		ENSG00000111752$PHC1	0.825333	0.0164954
ENSG00000182173$TSEN54	0.490691	0.0464882		ENSG00000281969$	2.08118	0.0165511
ENSG00000257511$	-0.842187	0.0465617		ENSG00000055163$CYFIP2	-0.668989	0.0165678
ENSG00000114626$ABTB1	0.647042	0.0467043		ENSG00000202273$	3.40733	0.0166143
ENSG00000111860$CEP85L	-0.374949	0.0467086		ENSG00000140939$NOL3	-0.737466	0.016622
ENSG00000178878$APOLD1	-0.632753	0.0467141		ENSG00000164074$ABHD18	-0.469196	0.0166256
ENSG00000188672$RHCE	-1.63872	0.0467141		ENSG00000205358$MT1H	2.31119	0.0166256
ENSG00000196470$SIAH1	1.57423	0.0467254		ENSG00000050030$NEXMIF	-1.53964	0.0166256
ENSG00000121864$ZNF639	-0.424976	0.0467254		ENSG00000103266$STUB1	0.484057	0.0166256
ENSG00000259865$	-0.758542	0.0468302		ENSG00000161381$PLXDC1	-2.22562	0.0166595
ENSG00000167302$TEPSIN	0.437721	0.0468658		ENSG00000122787$AKR1D1	2.67039	0.0166819
ENSG00000105676$ARMC6	0.661136	0.0469		ENSG00000113262$GRM6	-1.82853	0.0166922
ENSG00000138028$CGREF1	1.86986	0.0469		ENSG00000104826$LHB	4.21035	0.016704
ENSG00000203485$INF2	0.620464	0.0469		ENSG00000205544$TMEM256	-0.71127	0.016704
ENSG00000236078$LINC01447	-2.36903	0.0469003		ENSG00000170745$KCNS3	1.57277	0.0167067
ENSG00000253729$PRKDC	0.448489	0.0469003		ENSG00000175745$NR2F1	2.19159	0.0168058
ENSG00000064999$ANKS1A	-0.880748	0.0470012		ENSG00000140009$ESR2	-1.39059	0.0168611
ENSG00000257093$DENND11	-0.800701	0.0470012		ENSG00000099814$CEP170B	0.622443	0.016976
ENSG00000256596$	-1.36652	0.0470012		ENSG00000005194$CIAPIN1	0.29828	0.016976
ENSG00000076003$MCM6	0.511841	0.0470012		ENSG00000165023$DIRAS2	-1.94763	0.0169927
ENSG00000113356$POLR3G	0.829231	0.0470012		ENSG00000244405$ETV5	2.11065	0.0169927
ENSG00000260266$PPIAP46	-2.82827	0.0470012		ENSG00000232788$	-2.01353	0.0170097
ENSG00000234415$RPL5P7	2.34825	0.0470012		ENSG00000270562$	-1.4642	0.0170259
ENSG00000179152$TCAIM	-0.365819	0.0470012		ENSG00000161202$DVL3	0.830561	0.0170681
ENSG00000143367$TUFT1	0.613356	0.0470012		ENSG00000225606$	2.13758	0.0170681
ENSG00000105497$ZNF175	-0.888243	0.0470012		ENSG00000134640$MTNR1B	2.75409	0.0170742
ENSG00000138336$TET1	-0.588648	0.0470032		ENSG00000011295$TTC19	0.395167	0.0171088
ENSG00000115421$PAPOLG	-0.29578	0.0470847		ENSG00000085415$SEH1L	0.657302	0.0171192
ENSG00000139990$DCAF5	-0.257112	0.0475013		ENSG00000135346$CGA	2.90272	0.0171354
ENSG00000271122$	0.549107	0.0475013		ENSG00000284309$	2.33486	0.0171637
ENSG00000258667$HIF1A-AS3	-2.53682	0.0475013		ENSG00000255769$GOLGA2P10	-0.9422	0.0171637
ENSG00000067829$IDH3G	0.262835	0.0476253		ENSG00000114554$PLXNA1	0.935131	0.0171637
ENSG00000267364$	-1.34725	0.047655		ENSG00000198879$SFMBT2	-1.08923	0.0171637
ENSG00000257894$	1.13714	0.0478427		ENSG00000233016$SNHG7	-0.542927	0.0171637
ENSG00000219891$ZSCAN12P1	1.47568	0.0478427		ENSG00000237172$B3GNT9	-1.16573	0.0171763
ENSG00000135766$EGLN1	-0.69423	0.0478992		ENSG00000137090$DMRT1	-2.54598	0.0172261
ENSG00000053372$MRTO4	0.571229	0.0478992		ENSG00000280362$	-3.24101	0.0172261
ENSG00000213368$ST13P11	1.99968	0.0478992		ENSG00000100209$HSCB	-0.461758	0.0172815
ENSG00000276043$UHRF1	0.968538	0.0478992		ENSG00000089057$SLC23A2	0.624696	0.0173008
ENSG00000162951$LRRTM1	2.3533	0.0479255		ENSG00000110925$CSRNP2	0.455685	0.0173106
ENSG00000134709$HOOK1	-0.62686	0.0479599		ENSG00000178338$ZNF354B	0.791497	0.0173332
ENSG00000142168$SOD1	0.433856	0.0479599		ENSG00000284048$	-0.79692	0.0174031
ENSG00000119688$ABCD4	-0.352846	0.0480705		ENSG00000138031$ADCY3	1.03012	0.0174094
ENSG00000211459$MT-RNR1	0.634684	0.0480705		ENSG00000258168$	2.12662	0.0174381
ENSG00000186468$RPS23	-0.298279	0.0480705		ENSG00000126524$SBDS	0.502896	0.0174623
ENSG00000258708$SLC25A21-AS1	-0.822189	0.0480705		ENSG00000105438$KDELR1	-0.369574	0.0174784
ENSG00000178662$CSRNP3	-0.615749	0.048205		ENSG00000120549$KIAA1217	-0.518334	0.0175767
ENSG00000229180$	0.399484	0.048205		ENSG00000198155$ZNF876P	-0.885916	0.0175922
ENSG00000072210$ALDH3A2	0.529881	0.0482633		ENSG00000264666$	3.80826	0.0175922
ENSG00000204304$PBX2	-0.254752	0.0482633		ENSG00000165028$NIPSNAP3B	-1.2744	0.0176014
ENSG00000132155$RAF1	0.457398	0.0482633		ENSG00000196968$FUT11	-0.55569	0.0176276
ENSG00000278959$	-1.33694	0.0482708		ENSG00000151151$IPMK	-0.536429	0.0176751
ENSG00000171861$MRM3	0.359707	0.0482708		ENSG00000239794$RN7SL653P	2.30251	0.0176899
ENSG00000163877$SNIP1	-0.227707	0.0483172		ENSG00000197535$MYO5A	0.811844	0.0177155
ENSG00000166526$ZNF3	-0.191483	0.0483172		ENSG00000277879$	1.33278	0.0177708
ENSG00000277534$	-0.581905	0.048368		ENSG00000125965$GDF5	-1.56822	0.0177708
ENSG00000079332$SAR1A	-0.306249	0.0484101		ENSG00000213339$QTRT1	0.555568	0.0177708
ENSG00000139278$GLIPR1	1.20432	0.0485015		ENSG00000175348$TMEM9B	0.478061	0.0177708
ENSG00000141736$ERBB2	0.651799	0.0486421		ENSG00000177311$ZBTB38	0.699067	0.0177708
ENSG00000172985$SH3RF3	-1.43607	0.0486922		ENSG00000256248$	0.924827	0.0177708
ENSG00000184162$NR2C2AP	0.631625	0.0488866		ENSG00000222043$	1.92153	0.0177838
ENSG00000110107$PRPF19	0.306032	0.0488866		ENSG00000124257$NEURL2	1.31737	0.0178072
ENSG00000130052$STARD8	0.790228	0.0488866		ENSG00000105808$RASA4	-1.16838	0.0178309
ENSG00000186399$GOLGA8R	-1.58583	0.0489123		ENSG00000125449$ARMC7	0.774259	0.0178367
ENSG00000162551$ALPL	1.55526	0.0489194		ENSG00000173153$ESRRA	1.17026	0.0178437
ENSG00000278341$	1.36623	0.0489663		ENSG00000242125$SNHG3	0.737121	0.0178437
ENSG00000081177$EXD2	-0.39903	0.0489663		ENSG00000105894$PTN	-1.0723	0.0178945
ENSG00000095951$HIVEP1	0.483215	0.0489663		ENSG00000167705$RILP	1.36827	0.0179455
ENSG00000188856$RPSAP47	1.41607	0.0489663		ENSG00000100968$NFATC4	-1.12658	0.0180973
ENSG00000185033$SEMA4B	-0.776988	0.0489663		ENSG00000145391$SETD7	0.57647	0.0181176
ENSG00000049192$ADAMTS6	-0.717824	0.0489975		ENSG00000134532$SOX5	-1.49262	0.0181176
ENSG00000176387$HSD11B2	1.84948	0.049062		ENSG00000228649$SNHG26	0.956799	0.0181273
ENSG00000042980$ADAM28	-0.898228	0.0491345		ENSG00000080503$SMARCA2	-0.405876	0.0181805
ENSG00000134716$CYP2J2	-2.0775	0.0491448		ENSG00000178409$BEND3	0.924604	0.0182113
ENSG00000035664$DAPK2	1.31891	0.0491448		ENSG00000004478$FKBP4	0.990322	0.0182529
ENSG00000144233$AMMECR1L	0.29445	0.0491759		ENSG00000189056$RELN	-2.41519	0.0183433
ENSG00000099814$CEP170B	0.547261	0.0491759		ENSG00000107404$DVL1	1.27079	0.0183791
ENSG00000188283$ZNF383	-0.405395	0.0491759		ENSG00000156735$BAG4	-0.498558	0.0184458
ENSG00000177192$PUS1	0.744068	0.0494831		ENSG00000261568$	-3.02528	0.0184713
ENSG00000152683$SLC30A6	-0.241821	0.0495814		ENSG00000163485$ADORA1	2.09159	0.0185092
ENSG00000130720$FIBCD1	1.80922	0.0496174		ENSG00000205133$TRIQK	-0.90375	0.0185092
ENSG00000102901$CENPT	0.452	0.0496476		ENSG00000183665$TRMT12	0.62194	0.0185153
ENSG00000097033$SH3GLB1	-0.28905	0.0496476		ENSG00000248362$	-1.38873	0.0185738
ENSG00000168067$MAP4K2	0.352188	0.0496835		ENSG00000237125$HAND2-AS1	-3.36939	0.0186292
ENSG00000159063$ALG8	0.345546	0.0497454		ENSG00000095585$BLNK	2.22012	0.0186408
ENSG00000184371$CSF1	0.819479	0.0497608		ENSG00000171497$PPID	0.475204	0.0186408
ENSG00000224511$LINC00365	1.4978	0.0497608		ENSG00000198055$GRK6	0.459153	0.0187006
ENSG00000139266$MARCHF9	-0.836826	0.0497608		ENSG00000166396$SERPINB7	0.922444	0.0187006
ENSG00000137601$NEK1	0.426628	0.0497608		ENSG00000140403$DNAJA4	1.12448	0.0187578
ENSG00000196542$SPTSSB	2.0534	0.0497608		ENSG00000142632$ARHGEF19	-1.27868	0.0187671
ENSG00000186020$ZNF529	-0.49552	0.0497608		ENSG00000110108$TMEM109	0.670907	0.0187671
ENSG00000260088$DDX59-AS1	-2.05125	0.0497831		ENSG00000208005$	1.93436	0.0188103
ENSG00000278259$MYO19	0.226459	0.0497831		ENSG00000275850$	1.40956	0.0188147
ENSG00000120949$TNFRSF8	1.05768	0.0498712		ENSG00000005483$KMT2E	-0.431133	0.0188599
ENSG00000213096$ZNF254	-0.380923	0.0499123		ENSG00000204267$TAP2	1.36694	0.0188895
ENSG00000153064$BANK1	1.00037	0.0499179		ENSG00000204308$RNF5	-0.471889	0.0189503
ENSG00000160097$FNDC5	-1.49143	0.0499223		ENSG00000223749$MIR503HG	1.21518	0.0189641
ENSG00000180801$ARSJ	1.54882	0.0499982		ENSG00000155034$FBXL18	0.564757	0.018973
ENSG00000023909$GCLM	0.543407	0.0499982		ENSG00000189127$ANKRD34B	-1.70041	0.0190284
ENSG00000177989$ODF3B	-1.33252	0.0499982		ENSG00000168090$COPS6	0.402146	0.0190285
ENSG00000130714$POMT1	-0.394976	0.0499982		ENSG00000114023$FAM162A	-0.556853	0.0190306
ENSG00000166401$SERPINB8	0.765013	0.0499982		ENSG00000258655$ARHGAP5-AS1	0.604869	0.0190479
ENSG00000075131$TIPIN	0.545856	0.0499982		ENSG00000144445$KANSL1L	-0.650829	0.0190479
				ENSG00000227078$	-3.09375	0.0190479
				ENSG00000100263$RHBDD3	0.653732	0.0190664
				ENSG00000158714$	-3.14141	0.0190717
				ENSG00000168813$ZNF507	0.349891	0.0191018
				ENSG00000177889$UBE2N	0.423369	0.0191092
				ENSG00000136160$EDNRB	-0.751616	0.0191261
				ENSG00000133597$ADCK2	1.52019	0.0191856
				ENSG00000118785$SPP1	1.4037	0.01928
				ENSG00000069493$CLEC2D	-0.594726	0.0193322
				ENSG00000198899$MT-ATP6	0.751101	0.0193444
				ENSG00000009950$MLXIPL	2.83711	0.019406
				ENSG00000126391$FRMD8	0.460468	0.0194157
				ENSG00000143164$DCAF6	-0.549208	0.0194895
				ENSG00000188554$NBR1	-0.327817	0.0195329
[truncated: 1,027 more rows]

## Sheet: s_table_6
Supplementry Table 6. List of significantly differentially expressed genes in Figure 5D (Adjusted p-value < 0.05).
PE 2% vs 21% (101 DEG)				control 2% vs 21% (430 DEG)
Ensemble gene id $ gene symbol	log2FoldChange	Adjusted p-value		Ensemble gene id $ gene symbol	log2FoldChange	Adjusted p-value
ENSG00000214548$MEG3	-19.6042	5.5962e-12		ENSG00000175147$TMEM51-AS1	3.0182	3.74984e-15
ENSG00000237686$	1.9949	9.40352e-05		ENSG00000250742$LINC02381	6.4951	1.06696e-12
ENSG00000270933$	1.707	9.40352e-05		ENSG00000225783$MIAT	5.15402	5.32137e-10
ENSG00000279744$	1.51283	0.000393093		ENSG00000259291$ZNF710-AS1	2.04501	5.32137e-10
ENSG00000273771$	2.23568	0.000411648		ENSG00000255571$MIR9-3HG	2.45782	5.03557e-07
ENSG00000233056$ERVH48-1	1.87063	0.000599332		ENSG00000234869$	2.42617	5.495e-07
ENSG00000235314$LINC00957	2.12616	0.000620347		ENSG00000236648$LINC02810	7.62044	2.00732e-06
ENSG00000259291$ZNF710-AS1	1.34415	0.000620347		ENSG00000233056$ERVH48-1	2.25324	2.37638e-06
ENSG00000271858$	1.7477	0.00169402		ENSG00000248323$LUCAT1	2.41528	2.55758e-06
ENSG00000278467$	1.15335	0.00169402		ENSG00000251538$LINC02201	-3.07581	4.15152e-06
ENSG00000262227$	1.07479	0.00225543		ENSG00000269155$	5.59099	6.60933e-06
ENSG00000281649$EBLN3P	0.768096	0.00253513		ENSG00000240032$LNCSRLR	2.29127	6.88087e-06
ENSG00000225783$MIAT	3.11214	0.00266826		ENSG00000258667$HIF1A-AS3	4.91825	1.13594e-05
ENSG00000214922$HLA-F-AS1	2.42237	0.0029903		ENSG00000270933$	1.8034	1.5421e-05
ENSG00000234771$SLC25A25-AS1	-1.22371	0.0029903		ENSG00000275481$	1.00217	1.91252e-05
ENSG00000203930$LINC00632	1.59296	0.00300023		ENSG00000267731$	2.29468	2.29538e-05
ENSG00000271851$	-0.973223	0.00300023		ENSG00000234771$SLC25A25-AS1	-1.50096	2.32193e-05
ENSG00000269825$	-0.773388	0.0033617		ENSG00000146521$LINC01558	5.29272	2.63009e-05
ENSG00000273015$	0.670516	0.0033617		ENSG00000237686$	2.0742	2.90805e-05
ENSG00000260160$	0.901399	0.00352922		ENSG00000093100$	1.95663	3.11427e-05
ENSG00000175147$TMEM51-AS1	1.39928	0.00380053		ENSG00000272661$	1.83328	3.11427e-05
ENSG00000229356$LRRC3-DT	2.07613	0.00380053		ENSG00000261051$	2.46562	5.85308e-05
ENSG00000254815$LMNTD2-AS1	1.10438	0.00380053		ENSG00000223749$MIR503HG	-2.25054	7.52811e-05
ENSG00000266904$LINC00663	0.710424	0.00380053		ENSG00000229356$LRRC3-DT	2.49295	7.52811e-05
ENSG00000275393$	-2.35392	0.00380053		ENSG00000223813$	1.60505	8.31083e-05
ENSG00000234869$	1.56656	0.00502093		ENSG00000273015$	0.797027	8.73784e-05
ENSG00000260552$	-4.55246	0.00502093		ENSG00000227695$DNMBP-AS1	-5.45419	9.27761e-05
ENSG00000250742$LINC02381	2.98969	0.00531339		ENSG00000172965$MIR4435-2HG	-1.55229	0.000114919
ENSG00000279806$	-3.47397	0.00576921		ENSG00000279806$	-3.54263	0.000172918
ENSG00000267731$	1.61355	0.00709944		ENSG00000226328$NUP50-DT	-2.1239	0.000189324
ENSG00000225857$LINC02816	-3.00643	0.00836506		ENSG00000232692$	-2.8251	0.000189324
ENSG00000228470$	-1.39592	0.00836506		ENSG00000260401$	1.29494	0.000189324
ENSG00000235023$	1.18083	0.00836506		ENSG00000279744$	1.49206	0.000189324
ENSG00000237491$LINC01409	1.0299	0.00836506		ENSG00000235609$	1.31072	0.000202302
ENSG00000258168$	-2.79024	0.00836506		ENSG00000273771$	2.35647	0.00020917
ENSG00000267940$	0.995243	0.00836506		ENSG00000257261$	0.825511	0.00036033
ENSG00000279317$	1.72786	0.00836506		ENSG00000281357$ARRDC3-AS1	-0.986341	0.000383259
ENSG00000223749$MIR503HG	-1.70831	0.0108423		ENSG00000215417$MIR17HG	1.30196	0.000395459
ENSG00000250986$LINC02600	1.76816	0.0108423		ENSG00000198221$AFDN-DT	1.75444	0.000407584
ENSG00000267440$LINC02594	-1.58584	0.0129169		ENSG00000254815$LMNTD2-AS1	1.219	0.000428849
ENSG00000256690$	1.24725	0.0130793		ENSG00000246889$	-1.53287	0.000522852
ENSG00000251405$	-1.60123	0.0135769		ENSG00000177337$DLGAP1-AS1	-1.2252	0.000541839
ENSG00000246145$RRS1-AS1	-1.45458	0.0172221		ENSG00000239268$	-4.70335	0.000541839
ENSG00000248932$	0.668854	0.0175425		ENSG00000253190$	-1.57752	0.000541839
ENSG00000284309$	-2.86087	0.0175445		ENSG00000260160$	0.962331	0.000541839
ENSG00000275481$	0.666961	0.0183724		ENSG00000277534$	0.889288	0.000541839
ENSG00000224228$	-1.78978	0.0197187		ENSG00000246898$LINC00920	-2.65306	0.000542885
ENSG00000234684$SDCBP2-AS1	-0.829465	0.0197187		ENSG00000257298$	-0.871795	0.000543169
ENSG00000235609$	0.985759	0.0199102		ENSG00000232252$	4.10519	0.000548899
ENSG00000269821$KCNQ1OT1	0.734944	0.0199102		ENSG00000222005$LINC01118	-2.65101	0.000551494
ENSG00000093100$	1.2888	0.0223031		ENSG00000260686$	-1.25984	0.000554405
ENSG00000253477$	1.8016	0.0223031		ENSG00000263727$	1.41853	0.000572034
ENSG00000186056$MATN1-AS1	0.99306	0.0258886		ENSG00000232453$LINC02777	2.13408	0.000576244
ENSG00000206344$HCG27	1.31274	0.0258886		ENSG00000214922$HLA-F-AS1	2.47347	0.000796228
ENSG00000229557$LINC00379	1.93175	0.0258886		ENSG00000213468$FIRRE	1.72681	0.000897869
ENSG00000279591$	-1.14953	0.0258886		ENSG00000272259$LINC01749	3.32886	0.000911719
ENSG00000280384$	1.3157	0.0258886		ENSG00000247095$MIR210HG	1.39425	0.000936815
ENSG00000284196$	-4.15698	0.0258886		ENSG00000261455$LINC01003	-2.20995	0.000972061
ENSG00000260942$CAPN10-DT	0.556288	0.0270022		ENSG00000261646$	4.80936	0.00116968
ENSG00000261373$VPS9D1-AS1	-1.63911	0.0272887		ENSG00000275202$	-2.58718	0.00122193
ENSG00000258667$HIF1A-AS3	2.55385	0.0273553		ENSG00000251095$	0.639394	0.00124598
ENSG00000196167$COLCA1	-1.99431	0.0274981		ENSG00000196167$COLCA1	-2.48474	0.00129579
ENSG00000244945$	-1.67417	0.029411		ENSG00000259676$	-3.67612	0.00129579
ENSG00000263412$	0.816211	0.029411		ENSG00000229557$LINC00379	2.34706	0.00133307
ENSG00000222005$LINC01118	-2.05495	0.0319956		ENSG00000237877$LINC01473	1.19994	0.00147983
ENSG00000248858$	0.918503	0.0319956		ENSG00000233124$LINC00456	-1.75264	0.00148216
ENSG00000265967$	-1.35183	0.0340724		ENSG00000260552$	-4.3307	0.00148216
ENSG00000279513$	-2.00864	0.0340724		ENSG00000261116$	0.838304	0.00148216
ENSG00000281357$ARRDC3-AS1	-0.733817	0.0344842		ENSG00000280048$	2.17349	0.00148216
ENSG00000265096$C1QTNF1-AS1	-3.43054	0.0352458		ENSG00000240219$	-2.85419	0.00150048
ENSG00000275560$	1.0926	0.0376144		ENSG00000253471$	3.57139	0.00150048
ENSG00000234378$	-2.09249	0.038417		ENSG00000257935$LHX5-AS1	4.31831	0.00150048
ENSG00000260034$LCMT1-AS2	-2.14866	0.038417		ENSG00000237574$LINC01856	2.58883	0.00151686
ENSG00000279529$	0.596461	0.038417		ENSG00000243836$WDR86-AS1	-1.50301	0.00156159
ENSG00000233885$YEATS2-AS1	-1.28361	0.041337		ENSG00000260372$AQP4-AS1	4.19292	0.00156159
ENSG00000267040$	-0.771737	0.0415279		ENSG00000225431$LINC01671	2.77005	0.00165449
ENSG00000280092$	-1.16048	0.0424948		ENSG00000235026$DPP10-AS1	-2.55077	0.00182594
ENSG00000248544$	-1.23589	0.0425809		ENSG00000273148$LINC00653	1.10105	0.00207444
ENSG00000215039$CD27-AS1	0.915928	0.0436829		ENSG00000183822$NCF4-AS1	-4.73025	0.0023321
ENSG00000170919$TPT1-AS1	0.499506	0.0456533		ENSG00000233885$YEATS2-AS1	-1.55433	0.0023321
ENSG00000197934$CYYR1-AS1	-1.87896	0.0456533		ENSG00000261632$	-1.94973	0.00260968
ENSG00000248323$LUCAT1	1.34185	0.0456533		ENSG00000271858$	1.61306	0.00268914
ENSG00000254622$NAV2-AS4	-2.42768	0.0456533		ENSG00000225857$LINC02816	-3.12172	0.00273271
ENSG00000268287$	-2.25029	0.0456533		ENSG00000279406$	-1.54964	0.0027584
ENSG00000268713$	0.829574	0.0456533		ENSG00000279118$	-2.40551	0.00282424
ENSG00000260088$DDX59-AS1	1.94061	0.0461849		ENSG00000224658$	3.28108	0.00288609
ENSG00000279801$	-0.905254	0.0461849		ENSG00000257027$	0.541103	0.00288609
ENSG00000268108$	-2.21507	0.0467697		ENSG00000233930$KRTAP5-AS1	-1.76304	0.00290012
ENSG00000273284$	0.771563	0.0470386		ENSG00000222041$CYTOR	-1.38921	0.00295536
ENSG00000234832$NXT1-AS1	1.28295	0.0485058		ENSG00000235385$LINC02154	-3.46711	0.00300811
ENSG00000223850$MYCNUT	-2.28646	0.0487955		ENSG00000226757$	-3.288	0.00304918
ENSG00000227719$	-2.54153	0.0487955		ENSG00000232693$	-1.4231	0.00316743
ENSG00000257027$	0.422559	0.0487955		ENSG00000234378$	-2.49484	0.00316743
ENSG00000260285$	0.738188	0.0487955		ENSG00000279531$	2.40995	0.00339903
ENSG00000260966$	0.804596	0.0487955		ENSG00000255198$SNHG9	-1.44491	0.00351337
ENSG00000268756$	-3.00559	0.0487955		ENSG00000271971$	1.14793	0.00361059
ENSG00000270562$	1.17513	0.0487955		ENSG00000273066$	2.06709	0.00375887
ENSG00000274225$	1.07088	0.0487955		ENSG00000228162$	-3.4883	0.00380635
ENSG00000280285$	-2.33033	0.0490041		ENSG00000269821$KCNQ1OT1	0.797038	0.00380635
ENSG00000183822$NCF4-AS1	-3.74608	0.049918		ENSG00000244513$	-2.04272	0.0038668
ENSG00000272501$	1.2944	0.049918		ENSG00000257894$	-1.49256	0.00410237
				ENSG00000235314$LINC00957	1.78874	0.00411029
				ENSG00000237017$	1.45581	0.00415301
				ENSG00000268555$	3.53099	0.00415301
				ENSG00000268894$PLCE1-AS1	-2.27395	0.00415301
				ENSG00000279277$	-1.28566	0.00415301
				ENSG00000232104$RFX3-AS1	1.07757	0.00444087
				ENSG00000270562$	1.4385	0.00447615
				ENSG00000274565$	1.63958	0.00447615
				ENSG00000267784$	1.71407	0.00486508
				ENSG00000237491$LINC01409	0.995946	0.00502105
				ENSG00000246130$	1.5725	0.00509529
				ENSG00000278126$	-1.36063	0.00509529
				ENSG00000271590$	-1.579	0.00514361
				ENSG00000227719$	-2.80744	0.00551271
				ENSG00000236830$CBR3-AS1	0.800692	0.00559442
				ENSG00000279412$	2.63832	0.00573297
				ENSG00000206344$HCG27	1.46452	0.00573528
				ENSG00000278896$	0.861711	0.00573528
				ENSG00000279827$	-2.4621	0.00573528
				ENSG00000249669$CARMN	1.8523	0.00589618
				ENSG00000277879$	-1.46226	0.00592991
				ENSG00000248858$	1.03553	0.00638682
				ENSG00000279393$	2.68438	0.00638682
				ENSG00000231028$LINC00271	1.2689	0.00643474
				ENSG00000251615$	-1.42343	0.00652389
				ENSG00000248362$	1.29619	0.00665513
				ENSG00000259865$	1.19932	0.0070219
				ENSG00000261829$	-2.71066	0.0070219
				ENSG00000241769$LINC00893	0.760315	0.00718723
				ENSG00000242125$SNHG3	-0.872236	0.00735347
				ENSG00000281649$EBLN3P	0.635858	0.00766616
				ENSG00000232442$MHENCR	-1.46576	0.00776923
				ENSG00000239332$LINC01119	-2.12168	0.00776923
				ENSG00000266904$LINC00663	0.639618	0.00776923
				ENSG00000278467$	0.932855	0.00776923
				ENSG00000280063$	-0.884188	0.00776923
				ENSG00000277831$	-2.82231	0.00781339
				ENSG00000236194$	-0.914097	0.00792485
				ENSG00000241213$LINC02024	-4.22512	0.00792485
				ENSG00000262001$DLGAP1-AS2	-0.990879	0.00792485
				ENSG00000273284$	0.878741	0.00792485
				ENSG00000280832$GSEC	-1.70679	0.00792485
				ENSG00000233695$GAS6-AS1	1.18293	0.00814872
				ENSG00000240449$	2.12346	0.00838785
				ENSG00000269967$	-1.59083	0.00838785
				ENSG00000165511$C10orf25	-1.79973	0.0084903
				ENSG00000229618$	-2.67958	0.0084903
				ENSG00000266962$	-0.700732	0.0084903
				ENSG00000179219$LINC00311	-2.55946	0.00900297
				ENSG00000280362$	3.0906	0.00900297
				ENSG00000271576$	1.13965	0.00901693
				ENSG00000224228$	-1.73646	0.00902535
				ENSG00000232485$	-1.47329	0.00905645
				ENSG00000260805$	-1.94281	0.00911371
				ENSG00000262117$BCAR4	-2.32733	0.00923564
				ENSG00000231185$SPRY4-AS1	-1.33241	0.00930888
				ENSG00000277247$	-3.44794	0.00930888
				ENSG00000280924$LINC00628	-2.92494	0.00930888
				ENSG00000224417$	-2.98141	0.00932153
				ENSG00000281207$SLFNL1-AS1	-1.57249	0.00950718
				ENSG00000196668$LINC00173	1.69621	0.00968346
				ENSG00000228436$	-0.834481	0.00968346
				ENSG00000248932$	0.657653	0.00968346
				ENSG00000250986$LINC02600	1.62905	0.00980981
				ENSG00000240770$C21orf91-OT1	-1.9877	0.0101178
				ENSG00000281903$LINC02246	1.00418	0.0102197
				ENSG00000273489$	-2.1304	0.0103663
				ENSG00000261008$LINC01572	0.815946	0.0103677
				ENSG00000262728$	1.36172	0.0104553
				ENSG00000226950$DANCR	-0.849859	0.0105437
				ENSG00000273243$	-1.51986	0.0105437
				ENSG00000275393$	-1.90344	0.0105437
				ENSG00000279786$	-0.849103	0.0105437
				ENSG00000282057$	-1.65331	0.0105437
				ENSG00000284196$	-4.07297	0.0105437
				ENSG00000196756$SNHG17	-0.938932	0.0107864
				ENSG00000259687$LINC01220	1.3084	0.0109586
				ENSG00000273568$	-1.2311	0.0110415
				ENSG00000233858$LINC02599	-2.04025	0.0113163
				ENSG00000234327$	-1.0828	0.0113163
				ENSG00000279670$	-0.831696	0.0113163
				ENSG00000259666$LINGO1-AS1	2.28745	0.0113908
				ENSG00000267364$	1.90245	0.0114319
				ENSG00000261351$	-1.03985	0.0116531
				ENSG00000185332$	1.30164	0.0117701
				ENSG00000254202$	1.68058	0.0117701
				ENSG00000260400$	0.864616	0.0119474
				ENSG00000225606$	-2.23772	0.0119852
				ENSG00000254874$	-2.82345	0.0119852
				ENSG00000173077$DEC1	2.15604	0.0123335
				ENSG00000260645$	0.990649	0.0123335
				ENSG00000224905$	1.34368	0.0127473
				ENSG00000235688$SNTG2-AS1	-2.54081	0.0130274
				ENSG00000279513$	-2.00407	0.0131557
				ENSG00000203392$	0.984808	0.0131937
				ENSG00000244468$	-3.08834	0.0131937
				ENSG00000254614$	-1.59593	0.0131937
				ENSG00000271122$	-0.810429	0.0136005
				ENSG00000237125$HAND2-AS1	3.38485	0.0136823
				ENSG00000250786$SNHG18	1.02511	0.0136823
				ENSG00000281398$SNHG4	-1.04984	0.0136823
				ENSG00000268108$	-2.31427	0.0138256
				ENSG00000279529$	0.623985	0.0139768
				ENSG00000232284$GNG12-AS1	-2.24508	0.0141694
				ENSG00000281969$	-2.25327	0.014224
				ENSG00000248605$	1.9984	0.0144377
				ENSG00000260231$KDM7A-DT	-1.43345	0.0144377
				ENSG00000272945$	-1.43366	0.0144377
				ENSG00000278716$	-1.88637	0.0144377
				ENSG00000278740$	2.05641	0.0144377
				ENSG00000265096$C1QTNF1-AS1	-3.39359	0.0146589
				ENSG00000272369$	0.836216	0.0146589
				ENSG00000244649$LINC02086	3.54328	0.0147203
				ENSG00000253284$	0.687124	0.0147203
				ENSG00000254622$NAV2-AS4	-2.35491	0.0147203
				ENSG00000271984$	-2.43993	0.0147469
				ENSG00000228470$	-1.18099	0.0152664
				ENSG00000234928$LINC01659	2.92005	0.0152664
				ENSG00000269688$	-0.68995	0.0153381
				ENSG00000248367$	-1.82582	0.0159759
				ENSG00000260461$	1.13483	0.01614
				ENSG00000279161$	2.1062	0.0161913
				ENSG00000270190$	-1.52964	0.0162004
				ENSG00000261490$	-0.886522	0.0163899
				ENSG00000275759$	1.43857	0.0163899
				ENSG00000226508$LINC01918	-1.87299	0.0167099
				ENSG00000235033$DAAM2-AS1	-2.35925	0.0167099
				ENSG00000255367$	1.44137	0.0167099
				ENSG00000272368$	-1.71368	0.0167099
				ENSG00000229372$SZT2-AS1	-1.52511	0.0168313
				ENSG00000236094$LINC00545	2.71748	0.0168934
				ENSG00000272141$	3.36131	0.016983
				ENSG00000280010$	-0.972426	0.016983
				ENSG00000227199$ST7-AS1	0.80921	0.0172154
				ENSG00000283078$	-0.990545	0.0172154
				ENSG00000270964$	-1.26385	0.0173413
				ENSG00000270419$CAHM	-1.7702	0.0173704
				ENSG00000234684$SDCBP2-AS1	-0.748487	0.0175029
				ENSG00000234614$C2CD4D-AS1	-1.33133	0.0177575
				ENSG00000258168$	-2.33135	0.0179524
				ENSG00000262712$	-1.21796	0.0182468
				ENSG00000284309$	-2.52394	0.0183024
				ENSG00000232536$	-0.983063	0.0183873
				ENSG00000226688$ENTPD1-AS1	-0.768666	0.0184491
				ENSG00000275850$	-1.54225	0.018534
				ENSG00000267196$	-1.20793	0.0186901
				ENSG00000262155$LINC02175	-1.44399	0.018706
				ENSG00000203993$ARRDC1-AS1	-0.71778	0.0187616
				ENSG00000225187$	-1.04383	0.0187616
				ENSG00000260035$	-1.21257	0.0187616
				ENSG00000268650$	1.48223	0.0187616
				ENSG00000230825$	-2.12792	0.0190776
				ENSG00000244945$	-1.56688	0.0190776
				ENSG00000270504$	-1.3176	0.0190776
				ENSG00000283504$	2.79012	0.0194144
				ENSG00000244300$GATA2-AS1	-0.831875	0.0196785
				ENSG00000272970$	1.54134	0.0196792
				ENSG00000261889$	-1.26859	0.0198756
				ENSG00000231177$LINC00852	-0.93311	0.0201765
				ENSG00000275106$	-0.986927	0.0201765
				ENSG00000261441$	-1.64001	0.0205713
				ENSG00000271869$	-1.31107	0.0213768
				ENSG00000272870$SAP30-DT	1.17497	0.0213768
				ENSG00000228649$SNHG26	-1.09661	0.0219326
				ENSG00000261220$	-1.45512	0.0220215
				ENSG00000234912$SNHG20	-0.722443	0.0222498
				ENSG00000254418$SPON1-AS1	-1.36633	0.0222498
				ENSG00000259248$USP3-AS1	-0.961096	0.0222498
				ENSG00000274105$	1.235	0.0222498
				ENSG00000274460$	0.879255	0.0222498
				ENSG00000249258$	-1.33186	0.0223063
				ENSG00000254872$LINC02688	-1.35219	0.0223063
				ENSG00000260565$ERVK13-1	-0.592543	0.0223063
				ENSG00000276542$	1.11853	0.0223063
				ENSG00000235560$	-0.767469	0.0229051
				ENSG00000231249$ITPR1-DT	-2.00406	0.0234104
				ENSG00000278576$	-0.848556	0.0234104
				ENSG00000278959$	1.46559	0.0234104
				ENSG00000224511$LINC00365	-1.82618	0.0239143
				ENSG00000261696$	3.18319	0.0239143
				ENSG00000203930$LINC00632	1.17638	0.0239332
				ENSG00000283000$LINC02635	-2.38569	0.0240868
				ENSG00000260942$CAPN10-DT	0.506921	0.0243039
				ENSG00000232234$	-1.18458	0.0251007
				ENSG00000267504$	-1.35182	0.0253107
				ENSG00000269825$	-0.563289	0.0253107
				ENSG00000272610$MAGI1-IT1	-0.895622	0.0253107
				ENSG00000212743$LINC02656	1.41339	0.0253503
				ENSG00000246982$	0.935065	0.0253981
				ENSG00000260495$	0.695938	0.0255346
				ENSG00000280033$	-0.775282	0.025823
				ENSG00000230836$LINC01293	2.35377	0.0261758
				ENSG00000223704$LINC01422	0.974752	0.0262586
				ENSG00000237943$PRKCQ-AS1	-1.05736	0.0262586
				ENSG00000204380$PKP4-AS1	-3.1247	0.0262822
				ENSG00000237523$LINC00857	-1.08753	0.0263623
				ENSG00000228043$	-0.747303	0.0265911
				ENSG00000204055$	0.896519	0.0265992
				ENSG00000227811$INKA2-AS1	0.920042	0.0265992
				ENSG00000246273$SBF2-AS1	-1.25763	0.0266706
				ENSG00000255847$	-1.32502	0.0271665
				ENSG00000186594$MIR22HG	-0.679939	0.0273068
				ENSG00000242242$NECTIN3-AS1	-1.55245	0.0273496
				ENSG00000268287$	-2.11434	0.0273496
				ENSG00000278948$	-0.586629	0.0273496
				ENSG00000271795$	1.29386	0.0280309
				ENSG00000253608$	-2.34504	0.02826
				ENSG00000248866$USP46-AS1	-0.786385	0.0282724
				ENSG00000255038$	-1.62961	0.0282724
				ENSG00000271874$	-2.28699	0.0282724
				ENSG00000274225$	1.02529	0.0282724
				ENSG00000280029$	1.84537	0.0282724
				ENSG00000275532$	-1.81525	0.0283837
				ENSG00000260339$HEXA-AS1	-0.890446	0.0285347
				ENSG00000203288$TDRKH-AS1	-1.59445	0.0285905
				ENSG00000224984$	1.13836	0.0289874
				ENSG00000237781$ADAMTSL4-AS2	-0.952407	0.0289874
				ENSG00000245532$NEAT1	-1.31534	0.0289874
				ENSG00000266835$GAPLINC	-1.87205	0.0289874
				ENSG00000223685$LINC00571	0.792221	0.0293841
				ENSG00000250064$	1.48189	0.0293841
				ENSG00000253320$AZIN1-AS1	-1.01556	0.0293841
				ENSG00000273619$	-0.945949	0.0295156
				ENSG00000260751$	0.687654	0.0296485
				ENSG00000279801$	-0.826813	0.0296485
				ENSG00000267040$	-0.687438	0.0299036
				ENSG00000264853$	-0.826038	0.0303318
				ENSG00000233967$	0.832718	0.0309478
				ENSG00000228775$WEE2-AS1	0.9962	0.0311478
				ENSG00000274204$	-0.598007	0.031175
				ENSG00000262877$	0.916524	0.0312355
				ENSG00000273466$	-1.10374	0.0312355
				ENSG00000204682$MIR1915HG	-0.777543	0.0316024
				ENSG00000268713$	0.774253	0.0316024
				ENSG00000197934$CYYR1-AS1	-1.59245	0.0319645
				ENSG00000227195$MIR663AHG	-1.78313	0.0323684
				ENSG00000235652$	0.956461	0.0323684
				ENSG00000240288$GHRLOS	-0.6224	0.0323684
				ENSG00000213600$	-0.909408	0.0324703
				ENSG00000227953$LINC01341	-1.38738	0.0324808
				ENSG00000225092$	-1.2173	0.0325985
				ENSG00000258740$	1.8876	0.0325985
				ENSG00000272108$	0.831949	0.0325985
				ENSG00000223850$MYCNUT	-2.14744	0.0327916
				ENSG00000272941$	-3.43162	0.0328922
				ENSG00000260088$DDX59-AS1	1.90191	0.0330388
				ENSG00000282048$	2.64725	0.0332948
				ENSG00000259377$	-2.10544	0.0334685
				ENSG00000260034$LCMT1-AS2	-1.9239	0.0334685
				ENSG00000272841$	-1.79939	0.0338665
				ENSG00000251580$LINC02482	0.74108	0.0344739
				ENSG00000276390$	-0.905555	0.0348973
				ENSG00000279591$	-0.95331	0.0351217
				ENSG00000269842$	1.58137	0.0353351
				ENSG00000255517$	-0.690176	0.0354896
				ENSG00000276934$	0.799564	0.0354896
				ENSG00000270012$	0.608775	0.0361555
				ENSG00000271826$PLS3-AS1	-1.06279	0.0362243
				ENSG00000170919$TPT1-AS1	0.454678	0.0362589
				ENSG00000227676$LINC01068	-1.31457	0.0362589
				ENSG00000231856$	-0.906331	0.0362589
				ENSG00000260892$	1.24116	0.0362589
				ENSG00000272356$	-0.918548	0.0362589
				ENSG00000279691$	-1.33119	0.0362589
				ENSG00000253686$LINC01484	-2.49262	0.036352
				ENSG00000228434$	-0.828268	0.0368194
				ENSG00000244676$	-3.86159	0.0370728
				ENSG00000274605$PCCA-DT	-1.41282	0.0375962
				ENSG00000280037$	0.833428	0.0376161
				ENSG00000231563$	-0.657009	0.0379265
				ENSG00000246379$	1.22987	0.0379265
				ENSG00000241684$ADAMTS9-AS2	0.899612	0.0381533
				ENSG00000257681$	-1.13545	0.0381929
				ENSG00000259432$	-1.94275	0.0382373
				ENSG00000229980$TOB1-AS1	0.98569	0.0383764
				ENSG00000230937$MIR205HG	0.830832	0.0383764
				ENSG00000279237$	-1.45603	0.0387377
				ENSG00000203711$C6orf99	-1.4638	0.0388058
				ENSG00000241772$	-0.909308	0.0401272
				ENSG00000278869$	-2.98814	0.0401272
				ENSG00000263072$ZNF213-AS1	0.334619	0.0402621
				ENSG00000248734$	-1.07873	0.0403556
				ENSG00000276261$	-1.01356	0.0406715
				ENSG00000259357$	-1.57392	0.0408634
				ENSG00000231566$LINC02595	-1.11361	0.0413698
				ENSG00000258458$	1.05687	0.0413698
				ENSG00000231992$	1.26384	0.041406
				ENSG00000280639$LINC02204	2.12557	0.0415143
				ENSG00000236333$TRHDE-AS1	-1.02308	0.0422857
				ENSG00000272502$	-2.7113	0.0426204
				ENSG00000262223$	1.85166	0.0429876
				ENSG00000249456$	-1.29221	0.0434452
				ENSG00000235884$LINC00941	-1.6543	0.0437513
				ENSG00000243701$DUBR	-0.851623	0.0437513
				ENSG00000253476$	0.821722	0.0447205
				ENSG00000231064$	-1.3223	0.044758
				ENSG00000223692$DIP2A-IT1	-0.746123	0.0447914
				ENSG00000224652$LINC00885	-1.9528	0.0447914
				ENSG00000251143$	-1.03318	0.0447914
				ENSG00000266402$SNHG25	-0.999513	0.0447914
				ENSG00000230333$	-2.04713	0.0452148
				ENSG00000227258$SMIM2-AS1	-1.32593	0.0459981
				ENSG00000251456$	0.881001	0.0459981
				ENSG00000279891$	-0.859146	0.0459981
				ENSG00000274723$	1.49968	0.0465206
				ENSG00000269680$	-1.19479	0.0466784
				ENSG00000228203$RNF144A-AS1	-0.90766	0.0467768
				ENSG00000279803$	-0.822121	0.046989
				ENSG00000235023$	0.801591	0.0471112
				ENSG00000272983$	1.30444	0.0471112
				ENSG00000234456$MAGI2-AS3	-0.975343	0.0471694
				ENSG00000251450$RASGRF2-AS1	1.03902	0.0471694
				ENSG00000256628$ZBTB11-AS1	-0.519063	0.0471694
				ENSG00000259287$	-0.890925	0.0471694
				ENSG00000260118$	-1.9439	0.0471694
				ENSG00000249550$LINC01234	1.30966	0.0471785
				ENSG00000282221$	-1.19	0.0475699
				ENSG00000272476$	-1.05501	0.0482282
				ENSG00000258355$	1.21049	0.0482518
				ENSG00000259682$	-1.11883	0.048289
				ENSG00000235590$GNAS-AS1	0.601957	0.0489797
				ENSG00000236352$	-2.57627	0.0489797
				ENSG00000239828$	-1.22138	0.0489797
				ENSG00000250170$RASA2-IT1	-0.925447	0.0489797
				ENSG00000255794$RMST	1.40095	0.0489797
				ENSG00000224152$	-0.907936	0.0492903
				ENSG00000268649$	1.10676	0.0495087
				ENSG00000279030$	1.09919	0.04953
				ENSG00000280092$	-0.938977	0.0498628
